# Supplementary material for: Miro1 R272Q disrupts mitochondrial calcium handling and neurotransmitter uptake in dopaminergic neurons
Source: Front Mol Neurosci. 2022 Dec 2;15:966209. doi: 10.3389/fnmol.2022.966209 (PMC9757607; doi:10.3389/fnmol.2022.966209)
Supplement: Supplementary file 3 [file Data_Sheet_3.xlsx]

## Sheet: PD all transcripts
gene_id	symbol	description	logFC	PValue	FDR
ENSG00000000003	TSPAN6	tetraspanin 6	-0.38	0.0012	0.1299
ENSG00000000419	DPM1	dolichyl-phosphate mannosyltransferase polypeptide 1, catalytic subunit	0	0.9834	0.9997
ENSG00000000457	SCYL3	SCY1-like 3 (S. cerevisiae)	-0.31	0.0659	0.7823
ENSG00000000460	C1orf112	chromosome 1 open reading frame 112	-1.12	0.0283	0.6008
ENSG00000001036	FUCA2	fucosidase, alpha-L- 2, plasma	-0.14	0.3844	0.9987
ENSG00000001084	GCLC	glutamate-cysteine ligase, catalytic subunit	-0.02	0.8575	0.9995
ENSG00000001167	NFYA	nuclear transcription factor Y, alpha	0.04	0.8519	0.9995
ENSG00000001460	STPG1	sperm-tail PG-rich repeat containing 1	0.05	0.9135	0.9997
ENSG00000001461	NIPAL3	NIPA-like domain containing 3	-0.09	0.6394	0.9987
ENSG00000001497	LAS1L	LAS1-like (S. cerevisiae)	0.27	0.1494	0.9299
ENSG00000001561	ENPP4	ectonucleotide pyrophosphatase/phosphodiesterase 4 (putative)	-0.17	0.4591	0.9987
ENSG00000001617	SEMA3F	sema domain, immunoglobulin domain (Ig), short basic domain, secreted, (semaphorin) 3F	0.14	0.3888	0.9987
ENSG00000001629	ANKIB1	ankyrin repeat and IBR domain containing 1	0.01	0.9424	0.9997
ENSG00000001631	KRIT1	KRIT1, ankyrin repeat containing	-0.05	0.666	0.9987
ENSG00000002016	RAD52	RAD52 homolog (S. cerevisiae)	-0.13	0.7241	0.9987
ENSG00000002330	BAD	BCL2-associated agonist of cell death	-0.21	0.1742	0.954
ENSG00000002549	LAP3	leucine aminopeptidase 3	-0.4	0.3615	0.9987
ENSG00000002586	CD99	CD99 molecule	-0.51	0.1765	0.9592
ENSG00000002587	HS3ST1	heparan sulfate (glucosamine) 3-O-sulfotransferase 1	-0.72	0.1215	0.897
ENSG00000002746	HECW1	HECT, C2 and WW domain containing E3 ubiquitin protein ligase 1	0	0.9802	0.9997
ENSG00000002822	MAD1L1	MAD1 mitotic arrest deficient-like 1 (yeast)	0.21	0.4115	0.9987
ENSG00000002834	LASP1	LIM and SH3 protein 1	0.06	0.5082	0.9987
ENSG00000002919	SNX11	sorting nexin 11	-0.05	0.6839	0.9987
ENSG00000002933	TMEM176A	transmembrane protein 176A	-0.21	0.5931	0.9987
ENSG00000003056	M6PR	mannose-6-phosphate receptor (cation dependent)	-0.09	0.4568	0.9987
ENSG00000003096	KLHL13	kelch-like family member 13	-0.43	0.0372	0.6651
ENSG00000003147	ICA1	islet cell autoantigen 1, 69kDa	0	0.9913	0.9997
ENSG00000003249	DBNDD1	dysbindin (dystrobrevin binding protein 1) domain containing 1	0.24	0.0404	0.6923
ENSG00000003393	ALS2	amyotrophic lateral sclerosis 2 (juvenile)	-0.03	0.8172	0.9995
ENSG00000003402	CFLAR	CASP8 and FADD-like apoptosis regulator	0.05	0.5949	0.9987
ENSG00000003509	NDUFAF7	NADH dehydrogenase (ubiquinone) complex I, assembly factor 7	-0.14	0.4971	0.9987
ENSG00000003756	RBM5	RNA binding motif protein 5	-0.02	0.8928	0.9997
ENSG00000003987	MTMR7	myotubularin related protein 7	0.13	0.2859	0.9987
ENSG00000003989	SLC7A2	solute carrier family 7 (cationic amino acid transporter, y+ system), member 2	0.11	0.8443	0.9995
ENSG00000004139	SARM1	sterile alpha and TIR motif containing 1	-0.21	0.0585	0.7727
ENSG00000004142	POLDIP2	polymerase (DNA-directed), delta interacting protein 2	0.06	0.5938	0.9987
ENSG00000004399	PLXND1	plexin D1	-0.09	0.8251	0.9995
ENSG00000004455	AK2	adenylate kinase 2	0.14	0.2619	0.9899
ENSG00000004478	FKBP4	FK506 binding protein 4, 59kDa	0.16	0.1514	0.9302
ENSG00000004487	KDM1A	lysine (K)-specific demethylase 1A	0.2	0.1244	0.9008
ENSG00000004534	RBM6	RNA binding motif protein 6	0.18	0.2183	0.9756
ENSG00000004660	CAMKK1	calcium/calmodulin-dependent protein kinase kinase 1, alpha	-0.1	0.7043	0.9987
ENSG00000004700	RECQL	RecQ protein-like (DNA helicase Q1-like)	-0.12	0.3616	0.9987
ENSG00000004766	CCDC132	coiled-coil domain containing 132	-0.06	0.7078	0.9987
ENSG00000004777	ARHGAP33	Rho GTPase activating protein 33	0.05	0.5817	0.9987
ENSG00000004779	NDUFAB1	NADH dehydrogenase (ubiquinone) 1, alpha/beta subcomplex, 1, 8kDa	-0.08	0.3055	0.9987
ENSG00000004799	PDK4	pyruvate dehydrogenase kinase, isozyme 4	0.76	0.0566	0.7727
ENSG00000004848	ARX	aristaless related homeobox	0.28	0.2774	0.9987
ENSG00000004864	SLC25A13	solute carrier family 25 (aspartate/glutamate carrier), member 13	-0.06	0.5816	0.9987
ENSG00000004866	ST7	suppression of tumorigenicity 7	0.04	0.8131	0.9995
ENSG00000004897	CDC27	cell division cycle 27	-0.14	0.1217	0.897
ENSG00000004961	HCCS	holocytochrome c synthase	0.07	0.5071	0.9987
ENSG00000004975	DVL2	dishevelled segment polarity protein 2	0.14	0.2981	0.9987
ENSG00000005007	UPF1	UPF1 regulator of nonsense transcripts homolog (yeast)	-0.05	0.6444	0.9987
ENSG00000005020	SKAP2	src kinase associated phosphoprotein 2	-0.73	0.0004	0.0808
ENSG00000005022	SLC25A5	solute carrier family 25 (mitochondrial carrier; adenine nucleotide translocator), member 5	0.05	0.7799	0.9987
ENSG00000005059	CCDC109B	coiled-coil domain containing 109B	-0.53	0.3883	0.9987
ENSG00000005075	POLR2J	polymerase (RNA) II (DNA directed) polypeptide J, 13.3kDa	-0.04	0.717	0.9987
ENSG00000005100	DHX33	DEAH (Asp-Glu-Ala-His) box polypeptide 33	-0.08	0.4221	0.9987
ENSG00000005108	THSD7A	thrombospondin, type I, domain containing 7A	0.09	0.5304	0.9987
ENSG00000005156	LIG3	ligase III, DNA, ATP-dependent	0.03	0.7785	0.9987
ENSG00000005175	RPAP3	RNA polymerase II associated protein 3	-0.08	0.4312	0.9987
ENSG00000005189	AC004381.6	Putative RNA exonuclease NEF-sp	0.16	0.5594	0.9987
ENSG00000005194	CIAPIN1	cytokine induced apoptosis inhibitor 1	0.05	0.7455	0.9987
ENSG00000005206	SPPL2B	signal peptide peptidase like 2B	0.06	0.7102	0.9987
ENSG00000005238	FAM214B	family with sequence similarity 214, member B	0.34	0.2514	0.9899
ENSG00000005249	PRKAR2B	protein kinase, cAMP-dependent, regulatory, type II, beta	0.13	0.1355	0.9147
ENSG00000005302	MSL3	male-specific lethal 3 homolog (Drosophila)	0.09	0.3166	0.9987
ENSG00000005339	CREBBP	CREB binding protein	-0.11	0.1648	0.9458
ENSG00000005379	BZRAP1	benzodiazepine receptor (peripheral) associated protein 1	-0.13	0.427	0.9987
ENSG00000005436	GCFC2	GC-rich sequence DNA-binding factor 2	-0.21	0.3403	0.9987
ENSG00000005448	WDR54	WD repeat domain 54	0.05	0.7874	0.9987
ENSG00000005469	CROT	carnitine O-octanoyltransferase	-0.23	0.404	0.9987
ENSG00000005483	KMT2E	lysine (K)-specific methyltransferase 2E	-0.06	0.4713	0.9987
ENSG00000005486	RHBDD2	rhomboid domain containing 2	-0.05	0.5947	0.9987
ENSG00000005513	SOX8	SRY (sex determining region Y)-box 8	-0.24	0.3993	0.9987
ENSG00000005700	IBTK	inhibitor of Bruton agammaglobulinemia tyrosine kinase	0.03	0.7006	0.9987
ENSG00000005801	ZNF195	zinc finger protein 195	-0.21	0.1062	0.8741
ENSG00000005810	MYCBP2	MYC binding protein 2, E3 ubiquitin protein ligase	0.06	0.4564	0.9987
ENSG00000005812	FBXL3	F-box and leucine-rich repeat protein 3	-0.07	0.5907	0.9987
ENSG00000005882	PDK2	pyruvate dehydrogenase kinase, isozyme 2	-0.01	0.9798	0.9997
ENSG00000005884	ITGA3	integrin, alpha 3 (antigen CD49C, alpha 3 subunit of VLA-3 receptor)	-0.04	0.866	0.9995
ENSG00000005889	ZFX	zinc finger protein, X-linked	0	0.9821	0.9997
ENSG00000005893	LAMP2	lysosomal-associated membrane protein 2	-0.1	0.5947	0.9987
ENSG00000005955	GGNBP2	gametogenetin binding protein 2	0.02	0.7838	0.9987
ENSG00000005961	ITGA2B	integrin, alpha 2b (platelet glycoprotein IIb of IIb/IIIa complex, antigen CD41)	0.24	0.5668	0.9987
ENSG00000006007	GDE1	glycerophosphodiester phosphodiesterase 1	-0.15	0.4901	0.9987
ENSG00000006015	C19orf60	chromosome 19 open reading frame 60	-0.01	0.9527	0.9997
ENSG00000006016	CRLF1	cytokine receptor-like factor 1	0.18	0.6939	0.9987
ENSG00000006025	OSBPL7	oxysterol binding protein-like 7	-0.26	0.3183	0.9987
ENSG00000006042	TMEM98	transmembrane protein 98	-0.08	0.4998	0.9987
ENSG00000006071	ABCC8	ATP-binding cassette, sub-family C (CFTR/MRP), member 8	0.44	0.1474	0.9274
ENSG00000006114	SYNRG	synergin, gamma	-0.01	0.9072	0.9997
ENSG00000006118	TMEM132A	transmembrane protein 132A	-0.14	0.1982	0.9694
ENSG00000006125	AP2B1	adaptor-related protein complex 2, beta 1 subunit	0.07	0.3957	0.9987
ENSG00000006128	TAC1	tachykinin, precursor 1	0.66	0.3134	0.9987
ENSG00000006194	ZNF263	zinc finger protein 263	-0.3	0.0696	0.797
ENSG00000006210	CX3CL1	chemokine (C-X3-C motif) ligand 1	-0.06	0.8187	0.9995
ENSG00000006282	SPATA20	spermatogenesis associated 20	0.18	0.2603	0.9899
ENSG00000006283	CACNA1G	calcium channel, voltage-dependent, T type, alpha 1G subunit	-0.2	0.3839	0.9987
ENSG00000006432	MAP3K9	mitogen-activated protein kinase kinase kinase 9	0.16	0.129	0.9131
ENSG00000006451	RALA	v-ral simian leukemia viral oncogene homolog A (ras related)	0.09	0.261	0.9899
ENSG00000006459	KDM7A	lysine (K)-specific demethylase 7A	-0.22	0.189	0.9611
ENSG00000006468	ETV1	ets variant 1	0.49	0.0052	0.2875
ENSG00000006530	AGK	acylglycerol kinase	0.1	0.585	0.9987
ENSG00000006576	PHTF2	putative homeodomain transcription factor 2	0.05	0.5584	0.9987
ENSG00000006607	FARP2	FERM, RhoGEF and pleckstrin domain protein 2	-0.25	0.1319	0.9142
ENSG00000006625	GGCT	gamma-glutamylcyclotransferase	0.07	0.515	0.9987
ENSG00000006634	DBF4	DBF4 homolog (S. cerevisiae)	-0.05	0.6762	0.9987
ENSG00000006652	IFRD1	interferon-related developmental regulator 1	0.21	0.1304	0.9141
ENSG00000006695	COX10	cytochrome c oxidase assembly homolog 10 (yeast)	-0.2	0.3122	0.9987
ENSG00000006704	GTF2IRD1	GTF2I repeat domain containing 1	0.16	0.0977	0.8553
ENSG00000006712	PAF1	Paf1, RNA polymerase II associated factor, homolog (S. cerevisiae)	0.02	0.8711	0.9995
ENSG00000006715	VPS41	vacuolar protein sorting 41 homolog (S. cerevisiae)	0.14	0.1752	0.9572
ENSG00000006740	ARHGAP44	Rho GTPase activating protein 44	0.14	0.5451	0.9987
ENSG00000006744	ELAC2	elaC ribonuclease Z 2	-0.05	0.6533	0.9987
ENSG00000006756	ARSD	arylsulfatase D	-0.38	0.0334	0.6414
ENSG00000006757	PNPLA4	patatin-like phospholipase domain containing 4	-0.36	0.0709	0.8044
ENSG00000006831	ADIPOR2	adiponectin receptor 2	0.12	0.2022	0.975
ENSG00000006837	CDKL3	cyclin-dependent kinase-like 3	0.28	0.4541	0.9987
ENSG00000007047	MARK4	MAP/microtubule affinity-regulating kinase 4	0.08	0.419	0.9987
ENSG00000007062	PROM1	prominin 1	-0.28	0.4358	0.9987
ENSG00000007080	CCDC124	coiled-coil domain containing 124	-0.06	0.675	0.9987
ENSG00000007168	PAFAH1B1	platelet-activating factor acetylhydrolase 1b, regulatory subunit 1 (45kDa)	0	0.9991	0.9997
ENSG00000007174	DNAH9	dynein, axonemal, heavy chain 9	-0.39	0.1531	0.9312
ENSG00000007202	KIAA0100	KIAA0100	0.04	0.7688	0.9987
ENSG00000007237	GAS7	growth arrest-specific 7	-0.45	0.0733	0.8125
ENSG00000007255	TRAPPC6A	trafficking protein particle complex 6A	0.03	0.911	0.9997
ENSG00000007341	ST7L	suppression of tumorigenicity 7 like	0.1	0.5323	0.9987
ENSG00000007372	PAX6	paired box 6	0.14	0.7745	0.9987
ENSG00000007376	RPUSD1	RNA pseudouridylate synthase domain containing 1	0.17	0.5156	0.9987
ENSG00000007384	RHBDF1	rhomboid 5 homolog 1 (Drosophila)	-0.05	0.8226	0.9995
ENSG00000007392	LUC7L	LUC7-like (S. cerevisiae)	0.05	0.7568	0.9987
ENSG00000007402	CACNA2D2	calcium channel, voltage-dependent, alpha 2/delta subunit 2	0.12	0.3432	0.9987
ENSG00000007516	BAIAP3	BAI1-associated protein 3	-0.2	0.2181	0.9756
ENSG00000007520	TSR3	TSR3, 20S rRNA accumulation, homolog (S. cerevisiae)	-0.04	0.7261	0.9987
ENSG00000007541	PIGQ	phosphatidylinositol glycan anchor biosynthesis, class Q	0.25	0.1669	0.9458
ENSG00000007545	CRAMP1L	Crm, cramped-like (Drosophila)	-0.17	0.1542	0.9326
ENSG00000007866	TEAD3	TEA domain family member 3	-0.18	0.5783	0.9987
ENSG00000007923	DNAJC11	DnaJ (Hsp40) homolog, subfamily C, member 11	-0.12	0.3888	0.9987
ENSG00000007944	MYLIP	myosin regulatory light chain interacting protein	-0.28	0.1379	0.9183
ENSG00000008018	PSMB1	proteasome (prosome, macropain) subunit, beta type, 1	0	0.9935	0.9997
ENSG00000008056	SYN1	synapsin I	0.09	0.4624	0.9987
ENSG00000008083	JARID2	jumonji, AT rich interactive domain 2	0.04	0.6511	0.9987
ENSG00000008086	CDKL5	cyclin-dependent kinase-like 5	0.14	0.4528	0.9987
ENSG00000008118	CAMK1G	calcium/calmodulin-dependent protein kinase IG	-0.07	0.7822	0.9987
ENSG00000008130	NADK	NAD kinase	-0.09	0.7761	0.9987
ENSG00000008196	TFAP2B	transcription factor AP-2 beta (activating enhancer binding protein 2 beta)	-0.09	0.6173	0.9987
ENSG00000008256	CYTH3	cytohesin 3	-0.03	0.7182	0.9987
ENSG00000008277	ADAM22	ADAM metallopeptidase domain 22	0.08	0.5202	0.9987
ENSG00000008282	SYPL1	synaptophysin-like 1	-0.01	0.9839	0.9997
ENSG00000008283	CYB561	cytochrome b561	0.22	0.2074	0.9755
ENSG00000008294	SPAG9	sperm associated antigen 9	-0.05	0.4996	0.9987
ENSG00000008300	CELSR3	cadherin, EGF LAG seven-pass G-type receptor 3	-0.12	0.2878	0.9987
ENSG00000008311	AASS	aminoadipate-semialdehyde synthase	-0.06	0.8352	0.9995
ENSG00000008324	SS18L2	synovial sarcoma translocation gene on chromosome 18-like 2	0.24	0.0604	0.7727
ENSG00000008382	MPND	MPN domain containing	0.22	0.2334	0.9819
ENSG00000008394	MGST1	microsomal glutathione S-transferase 1	0.2	0.5299	0.9987
ENSG00000008405	CRY1	cryptochrome 1 (photolyase-like)	-0.03	0.8541	0.9995
ENSG00000008441	NFIX	nuclear factor I/X (CCAAT-binding transcription factor)	1.34	0.0741	0.8149
ENSG00000008513	ST3GAL1	ST3 beta-galactoside alpha-2,3-sialyltransferase 1	-0.44	0.0282	0.5998
ENSG00000008710	PKD1	polycystic kidney disease 1 (autosomal dominant)	-0.03	0.8553	0.9995
ENSG00000008735	MAPK8IP2	mitogen-activated protein kinase 8 interacting protein 2	0.18	0.0683	0.7912
ENSG00000008838	MED24	mediator complex subunit 24	-0.06	0.5922	0.9987
ENSG00000008853	RHOBTB2	Rho-related BTB domain containing 2	-0.02	0.78	0.9987
ENSG00000008869	HEATR5B	HEAT repeat containing 5B	-0.09	0.4228	0.9987
ENSG00000008952	SEC62	SEC62 homolog (S. cerevisiae)	-0.1	0.1849	0.9592
ENSG00000008988	RPS20	ribosomal protein S20	0	0.9773	0.9997
ENSG00000009307	CSDE1	cold shock domain containing E1, RNA-binding	-0.01	0.9292	0.9997
ENSG00000009335	UBE3C	ubiquitin protein ligase E3C	0.09	0.4351	0.9987
ENSG00000009413	REV3L	REV3-like, polymerase (DNA directed), zeta, catalytic subunit	0.08	0.5873	0.9987
ENSG00000009694	TENM1	teneurin transmembrane protein 1	-0.41	0.1704	0.9487
ENSG00000009709	PAX7	paired box 7	-0.53	0.0575	0.7727
ENSG00000009780	FAM76A	family with sequence similarity 76, member A	-0.02	0.844	0.9995
ENSG00000009830	POMT2	protein-O-mannosyltransferase 2	-0.07	0.6006	0.9987
ENSG00000009844	VTA1	vesicle (multivesicular body) trafficking 1	-0.02	0.8135	0.9995
ENSG00000009950	MLXIPL	MLX interacting protein-like	0.64	0.0588	0.7727
ENSG00000009954	BAZ1B	bromodomain adjacent to zinc finger domain, 1B	-0.03	0.7319	0.9987
ENSG00000010017	RANBP9	RAN binding protein 9	-0.05	0.6833	0.9987
ENSG00000010072	SPRTN	SprT-like N-terminal domain	-0.23	0.1327	0.9142
ENSG00000010165	METTL13	methyltransferase like 13	-0.16	0.3984	0.9987
ENSG00000010219	DYRK4	dual-specificity tyrosine-(Y)-phosphorylation regulated kinase 4	0.05	0.8128	0.9995
ENSG00000010244	ZNF207	zinc finger protein 207	-0.08	0.4855	0.9987
ENSG00000010256	UQCRC1	ubiquinol-cytochrome c reductase core protein I	0.2	0.1071	0.8756
ENSG00000010270	STARD3NL	STARD3 N-terminal like	-0.05	0.6586	0.9987
ENSG00000010292	NCAPD2	non-SMC condensin I complex, subunit D2	0.06	0.7034	0.9987
ENSG00000010295	IFFO1	intermediate filament family orphan 1	-0.06	0.6686	0.9987
ENSG00000010310	GIPR	gastric inhibitory polypeptide receptor	0.54	0.0357	0.6526
ENSG00000010318	PHF7	PHD finger protein 7	0.11	0.5926	0.9987
ENSG00000010322	NISCH	nischarin	-0.07	0.542	0.9987
ENSG00000010361	FUZ	fuzzy planar cell polarity protein	-0.1	0.6544	0.9987
ENSG00000010404	IDS	iduronate 2-sulfatase	-0.08	0.3279	0.9987
ENSG00000010539	ZNF200	zinc finger protein 200	0.13	0.3989	0.9987
ENSG00000010626	LRRC23	leucine rich repeat containing 23	0.02	0.9327	0.9997
ENSG00000010803	SCMH1	sex comb on midleg homolog 1 (Drosophila)	0.09	0.5243	0.9987
ENSG00000010810	FYN	FYN oncogene related to SRC, FGR, YES	-0.01	0.8854	0.9997
ENSG00000010818	HIVEP2	human immunodeficiency virus type I enhancer binding protein 2	0.07	0.4604	0.9987
ENSG00000011007	TCEB3	transcription elongation factor B (SIII), polypeptide 3 (110kDa, elongin A)	-0.06	0.6025	0.9987
ENSG00000011009	LYPLA2	lysophospholipase II	0.02	0.8377	0.9995
ENSG00000011021	CLCN6	chloride channel, voltage-sensitive 6	0.1	0.3512	0.9987
ENSG00000011028	MRC2	mannose receptor, C type 2	0.6	0.1643	0.9448
ENSG00000011105	TSPAN9	tetraspanin 9	0.29	0.093	0.849
ENSG00000011114	BTBD7	BTB (POZ) domain containing 7	-0.01	0.9656	0.9997
ENSG00000011132	APBA3	amyloid beta (A4) precursor protein-binding, family A, member 3	0.2	0.4012	0.9987
ENSG00000011143	MKS1	Meckel syndrome, type 1	0.09	0.5706	0.9987
ENSG00000011198	ABHD5	abhydrolase domain containing 5	-0.08	0.7892	0.9987
ENSG00000011201	KAL1	Kallmann syndrome 1 sequence	0.49	0.1791	0.9592
ENSG00000011243	AKAP8L	A kinase (PRKA) anchor protein 8-like	0.4	0.0238	0.5699
ENSG00000011258	MBTD1	mbt domain containing 1	-0.12	0.4858	0.9987
ENSG00000011260	UTP18	UTP18 small subunit (SSU) processome component homolog (yeast)	-0.08	0.5072	0.9987
ENSG00000011275	RNF216	ring finger protein 216	-0.08	0.5259	0.9987
ENSG00000011295	TTC19	tetratricopeptide repeat domain 19	0.01	0.9482	0.9997
ENSG00000011304	PTBP1	polypyrimidine tract binding protein 1	0.11	0.6027	0.9987
ENSG00000011332	DPF1	D4, zinc and double PHD fingers family 1	0.12	0.3585	0.9987
ENSG00000011347	SYT7	synaptotagmin VII	0.22	0.0317	0.6295
ENSG00000011376	LARS2	leucyl-tRNA synthetase 2, mitochondrial	-0.09	0.4908	0.9987
ENSG00000011405	PIK3C2A	phosphatidylinositol-4-phosphate 3-kinase, catalytic subunit type 2 alpha	0.15	0.2881	0.9987
ENSG00000011426	ANLN	anillin, actin binding protein	0.25	0.5798	0.9987
ENSG00000011451	WIZ	widely interspaced zinc finger motifs	0.12	0.362	0.9987
ENSG00000011454	RABGAP1	RAB GTPase activating protein 1	0.01	0.8625	0.9995
ENSG00000011465	DCN	decorin	-1.87	0.0004	0.0826
ENSG00000011485	PPP5C	protein phosphatase 5, catalytic subunit	-0.12	0.3453	0.9987
ENSG00000011523	CEP68	centrosomal protein 68kDa	-0.12	0.1708	0.9487
ENSG00000011566	MAP4K3	mitogen-activated protein kinase kinase kinase kinase 3	0.16	0.1483	0.9294
ENSG00000011638	TMEM159	transmembrane protein 159	0.05	0.6525	0.9987
ENSG00000011677	GABRA3	gamma-aminobutyric acid (GABA) A receptor, alpha 3	-0.31	0.0315	0.627
ENSG00000012048	BRCA1	breast cancer 1, early onset	0.19	0.6097	0.9987
ENSG00000012061	ERCC1	excision repair cross-complementing rodent repair deficiency, complementation group 1 (includes overlapping antisense sequence)	0.07	0.6159	0.9987
ENSG00000012171	SEMA3B	sema domain, immunoglobulin domain (Ig), short basic domain, secreted, (semaphorin) 3B	0.04	0.9135	0.9997
ENSG00000012174	MBTPS2	membrane-bound transcription factor peptidase, site 2	-0.16	0.2183	0.9756
ENSG00000012232	EXTL3	exostosin-like glycosyltransferase 3	0.06	0.5005	0.9987
ENSG00000012660	ELOVL5	ELOVL fatty acid elongase 5	0.24	0.0844	0.8294
ENSG00000012822	CALCOCO1	calcium binding and coiled-coil domain 1	-0.01	0.9481	0.9997
ENSG00000012963	UBR7	ubiquitin protein ligase E3 component n-recognin 7 (putative)	0.09	0.4981	0.9987
ENSG00000012983	MAP4K5	mitogen-activated protein kinase kinase kinase kinase 5	-0.11	0.1446	0.9211
ENSG00000013016	EHD3	EH-domain containing 3	-0.06	0.6566	0.9987
ENSG00000013275	PSMC4	proteasome (prosome, macropain) 26S subunit, ATPase, 4	0.14	0.1448	0.9215
ENSG00000013288	MAN2B2	mannosidase, alpha, class 2B, member 2	0.08	0.4227	0.9987
ENSG00000013293	SLC7A14	solute carrier family 7, member 14	0.25	0.4377	0.9987
ENSG00000013306	SLC25A39	solute carrier family 25, member 39	-0.12	0.2885	0.9987
ENSG00000013364	MVP	major vault protein	-0.27	0.6113	0.9987
ENSG00000013374	NUB1	negative regulator of ubiquitin-like proteins 1	-0.06	0.517	0.9987
ENSG00000013375	PGM3	phosphoglucomutase 3	-0.11	0.6234	0.9987
ENSG00000013392	RWDD2A	RWD domain containing 2A	0.1	0.6005	0.9987
ENSG00000013441	CLK1	CDC-like kinase 1	-0.15	0.3656	0.9987
ENSG00000013503	POLR3B	polymerase (RNA) III (DNA directed) polypeptide B	-0.05	0.787	0.9987
ENSG00000013523	ANGEL1	angel homolog 1 (Drosophila)	-0.26	0.3806	0.9987
ENSG00000013561	RNF14	ring finger protein 14	-0.08	0.4326	0.9987
ENSG00000013563	DNASE1L1	deoxyribonuclease I-like 1	-0.05	0.8271	0.9995
ENSG00000013573	DDX11	DEAD/H (Asp-Glu-Ala-Asp/His) box helicase 11	-0.07	0.7663	0.9987
ENSG00000013583	HEBP1	heme binding protein 1	-0.03	0.8819	0.9995
ENSG00000013619	MAMLD1	mastermind-like domain containing 1	0.52	0.062	0.7727
ENSG00000013810	TACC3	transforming, acidic coiled-coil containing protein 3	0.29	0.2213	0.9756
ENSG00000014123	UFL1	UFM1-specific ligase 1	-0.13	0.1862	0.9607
ENSG00000014138	POLA2	polymerase (DNA directed), alpha 2, accessory subunit	0.13	0.7265	0.9987
ENSG00000014164	ZC3H3	zinc finger CCCH-type containing 3	0.11	0.7527	0.9987
ENSG00000014216	CAPN1	calpain 1, (mu/I) large subunit	0.03	0.7955	0.9987
ENSG00000014641	MDH1	malate dehydrogenase 1, NAD (soluble)	-0.03	0.7912	0.9987
ENSG00000014824	SLC30A9	solute carrier family 30 (zinc transporter), member 9	0.03	0.7193	0.9987
ENSG00000014919	COX15	cytochrome c oxidase assembly homolog 15 (yeast)	-0.29	0.0448	0.7135
ENSG00000015133	CCDC88C	coiled-coil domain containing 88C	-0.09	0.4734	0.9987
ENSG00000015153	YAF2	YY1 associated factor 2	-0.04	0.735	0.9987
ENSG00000015171	ZMYND11	zinc finger, MYND-type containing 11	-0.01	0.9418	0.9997
ENSG00000015285	WAS	Wiskott-Aldrich syndrome	-0.29	0.3232	0.9987
ENSG00000015475	BID	BH3 interacting domain death agonist	0.09	0.7373	0.9987
ENSG00000015479	MATR3	matrin 3	-0.05	0.5492	0.9987
ENSG00000015532	XYLT2	xylosyltransferase II	-0.07	0.7345	0.9987
ENSG00000015592	STMN4	stathmin-like 4	-0.07	0.5232	0.9987
ENSG00000015676	NUDCD3	NudC domain containing 3	0.12	0.2829	0.9987
ENSG00000016082	ISL1	ISL LIM homeobox 1	0.06	0.883	0.9995
ENSG00000016391	CHDH	choline dehydrogenase	0.61	0.1375	0.9179
ENSG00000016864	GLT8D1	glycosyltransferase 8 domain containing 1	0.02	0.8606	0.9995
ENSG00000017260	ATP2C1	ATPase, Ca++ transporting, type 2C, member 1	0.12	0.2501	0.9899
ENSG00000017373	SRCIN1	SRC kinase signaling inhibitor 1	0.18	0.2151	0.9756
ENSG00000017797	RALBP1	ralA binding protein 1	0	0.9795	0.9997
ENSG00000018189	RUFY3	RUN and FYVE domain containing 3	0.03	0.7318	0.9987
ENSG00000018236	CNTN1	contactin 1	0	0.9625	0.9997
ENSG00000018408	WWTR1	WW domain containing transcription regulator 1	0.39	0.3937	0.9987
ENSG00000018510	AGPS	alkylglycerone phosphate synthase	0.15	0.2023	0.975
ENSG00000018610	CXorf56	chromosome X open reading frame 56	0.09	0.4655	0.9987
ENSG00000018699	TTC27	tetratricopeptide repeat domain 27	-0.11	0.6385	0.9987
ENSG00000018869	ZNF582	zinc finger protein 582	0.03	0.9248	0.9997
ENSG00000019144	PHLDB1	pleckstrin homology-like domain, family B, member 1	0.01	0.8919	0.9997
ENSG00000019505	SYT13	synaptotagmin XIII	0.22	0.2076	0.9755
ENSG00000019582	CD74	CD74 molecule, major histocompatibility complex, class II invariant chain	-0.75	0.0908	0.8454
ENSG00000019995	ZRANB1	zinc finger, RAN-binding domain containing 1	0.07	0.3856	0.9987
ENSG00000020129	NCDN	neurochondrin	0.07	0.58	0.9987
ENSG00000020181	GPR124	G protein-coupled receptor 124	-0.25	0.5473	0.9987
ENSG00000020256	ZFP64	ZFP64 zinc finger protein	-0.09	0.4508	0.9987
ENSG00000020426	MNAT1	MNAT CDK-activating kinase assembly factor 1	-0.07	0.7054	0.9987
ENSG00000020577	SAMD4A	sterile alpha motif domain containing 4A	-0.09	0.7548	0.9987
ENSG00000020922	MRE11A	MRE11 meiotic recombination 11 homolog A (S. cerevisiae)	-0.23	0.3263	0.9987
ENSG00000021300	PLEKHB1	pleckstrin homology domain containing, family B (evectins) member 1	0.38	0.1233	0.8984
ENSG00000021355	SERPINB1	serpin peptidase inhibitor, clade B (ovalbumin), member 1	-0.32	0.2137	0.9756
ENSG00000021574	SPAST	spastin	-0.07	0.5496	0.9987
ENSG00000021645	NRXN3	neurexin 3	0.41	0.0125	0.4411
ENSG00000021762	OSBPL5	oxysterol binding protein-like 5	0.11	0.3264	0.9987
ENSG00000021776	AQR	aquarius intron-binding spliceosomal factor	-0.14	0.1637	0.9435
ENSG00000022267	FHL1	four and a half LIM domains 1	-0.1	0.3441	0.9987
ENSG00000022277	RTFDC1	replication termination factor 2 domain containing 1	-0.1	0.4099	0.9987
ENSG00000022556	NLRP2	NLR family, pyrin domain containing 2	0.11	0.3817	0.9987
ENSG00000022567	SLC45A4	solute carrier family 45, member 4	-0.04	0.8593	0.9995
ENSG00000022840	RNF10	ring finger protein 10	0	0.9711	0.9997
ENSG00000022976	ZNF839	zinc finger protein 839	-0.19	0.1636	0.9435
ENSG00000023041	ZDHHC6	zinc finger, DHHC-type containing 6	0.07	0.6871	0.9987
ENSG00000023171	GRAMD1B	GRAM domain containing 1B	-0.22	0.1692	0.9468
ENSG00000023191	RNH1	ribonuclease/angiogenin inhibitor 1	0.12	0.4565	0.9987
ENSG00000023228	NDUFS1	NADH dehydrogenase (ubiquinone) Fe-S protein 1, 75kDa (NADH-coenzyme Q reductase)	0	0.955	0.9997
ENSG00000023287	RB1CC1	RB1-inducible coiled-coil 1	-0.07	0.4323	0.9987
ENSG00000023318	ERP44	endoplasmic reticulum protein 44	0.02	0.8148	0.9995
ENSG00000023330	ALAS1	aminolevulinate, delta-, synthase 1	-0.04	0.7715	0.9987
ENSG00000023516	AKAP11	A kinase (PRKA) anchor protein 11	0.15	0.0696	0.7973
ENSG00000023572	GLRX2	glutaredoxin 2	-0.12	0.4806	0.9987
ENSG00000023608	SNAPC1	small nuclear RNA activating complex, polypeptide 1, 43kDa	-0.37	0.0649	0.7796
ENSG00000023697	DERA	deoxyribose-phosphate aldolase (putative)	0.3	0.3732	0.9987
ENSG00000023734	STRAP	serine/threonine kinase receptor associated protein	-0.1	0.3763	0.9987
ENSG00000023902	PLEKHO1	pleckstrin homology domain containing, family O member 1	-0.09	0.38	0.9987
ENSG00000023909	GCLM	glutamate-cysteine ligase, modifier subunit	0.01	0.9602	0.9997
ENSG00000024048	UBR2	ubiquitin protein ligase E3 component n-recognin 2	-0.01	0.8933	0.9997
ENSG00000024526	DEPDC1	DEP domain containing 1	0.15	0.7652	0.9987
ENSG00000024862	CCDC28A	coiled-coil domain containing 28A	-0.42	0.0651	0.7796
ENSG00000025039	RRAGD	Ras-related GTP binding D	-0.06	0.5201	0.9987
ENSG00000025156	HSF2	heat shock transcription factor 2	-0.14	0.1247	0.9015
ENSG00000025293	PHF20	PHD finger protein 20	0.11	0.2721	0.9956
ENSG00000025434	NR1H3	nuclear receptor subfamily 1, group H, member 3	-0.36	0.3041	0.9987
ENSG00000025770	NCAPH2	non-SMC condensin II complex, subunit H2	0.24	0.1736	0.9528
ENSG00000025772	TOMM34	translocase of outer mitochondrial membrane 34	-0.19	0.2246	0.9785
ENSG00000025796	SEC63	SEC63 homolog (S. cerevisiae)	-0.05	0.5665	0.9987
ENSG00000025800	KPNA6	karyopherin alpha 6 (importin alpha 7)	-0.07	0.3288	0.9987
ENSG00000026025	VIM	vimentin	0.1	0.6955	0.9987
ENSG00000026297	RNASET2	ribonuclease T2	0.02	0.9298	0.9997
ENSG00000026559	KCNG1	potassium voltage-gated channel, subfamily G, member 1	-0.17	0.7534	0.9987
ENSG00000026652	AGPAT4	1-acylglycerol-3-phosphate O-acyltransferase 4	-0.05	0.5988	0.9987
ENSG00000026950	BTN3A1	butyrophilin, subfamily 3, member A1	0.38	0.1325	0.9142
ENSG00000027001	MIPEP	mitochondrial intermediate peptidase	0.17	0.6256	0.9987
ENSG00000027697	IFNGR1	interferon gamma receptor 1	-0.22	0.3763	0.9987
ENSG00000027847	B4GALT7	xylosylprotein beta 1,4-galactosyltransferase, polypeptide 7	0.07	0.6253	0.9987
ENSG00000028116	VRK2	vaccinia related kinase 2	0.01	0.9853	0.9997
ENSG00000028203	VEZT	vezatin, adherens junctions transmembrane protein	0.04	0.7648	0.9987
ENSG00000028277	POU2F2	POU class 2 homeobox 2	-0.38	0.1215	0.897
ENSG00000028310	BRD9	bromodomain containing 9	-0.1	0.5053	0.9987
ENSG00000028528	SNX1	sorting nexin 1	-0.11	0.3274	0.9987
ENSG00000028839	TBPL1	TBP-like 1	0.04	0.7389	0.9987
ENSG00000029153	ARNTL2	aryl hydrocarbon receptor nuclear translocator-like 2	0.8	0.0351	0.6507
ENSG00000029363	BCLAF1	BCL2-associated transcription factor 1	-0.07	0.4757	0.9987
ENSG00000029364	SLC39A9	solute carrier family 39, member 9	-0.03	0.7988	0.9987
ENSG00000029534	ANK1	ankyrin 1, erythrocytic	0.5	0.0126	0.4411
ENSG00000029639	TFB1M	transcription factor B1, mitochondrial	0.19	0.284	0.9987
ENSG00000029725	RABEP1	rabaptin, RAB GTPase binding effector protein 1	0	0.9597	0.9997
ENSG00000029993	HMGB3	high mobility group box 3	-0.29	0.0692	0.7962
ENSG00000030066	NUP160	nucleoporin 160kDa	0.03	0.7854	0.9987
ENSG00000030110	BAK1	BCL2-antagonist/killer 1	-0.16	0.6719	0.9987
ENSG00000030419	IKZF2	IKAROS family zinc finger 2 (Helios)	-0.21	0.4025	0.9987
ENSG00000030582	GRN	granulin	0.12	0.461	0.9987
ENSG00000031003	FAM13B	family with sequence similarity 13, member B	-0.12	0.7523	0.9987
ENSG00000031691	CENPQ	centromere protein Q	-0.27	0.2887	0.9987
ENSG00000031698	SARS	seryl-tRNA synthetase	-0.02	0.8253	0.9995
ENSG00000031823	RANBP3	RAN binding protein 3	-0.12	0.2743	0.9987
ENSG00000032219	ARID4A	AT rich interactive domain 4A (RBP1-like)	-0.12	0.1019	0.8631
ENSG00000032389	TSSC1	tumor suppressing subtransferable candidate 1	-0.06	0.6671	0.9987
ENSG00000032444	PNPLA6	patatin-like phospholipase domain containing 6	0.05	0.7746	0.9987
ENSG00000032742	IFT88	intraflagellar transport 88 homolog (Chlamydomonas)	0.14	0.4672	0.9987
ENSG00000033011	ALG1	ALG1, chitobiosyldiphosphodolichol beta-mannosyltransferase	-0.04	0.8455	0.9995
ENSG00000033030	ZCCHC8	zinc finger, CCHC domain containing 8	0.01	0.9567	0.9997
ENSG00000033050	ABCF2	ATP-binding cassette, sub-family F (GCN20), member 2	0.06	0.6168	0.9987
ENSG00000033100	CHPF2	chondroitin polymerizing factor 2	0.04	0.875	0.9995
ENSG00000033122	LRRC7	leucine rich repeat containing 7	-0.06	0.7894	0.9987
ENSG00000033170	FUT8	fucosyltransferase 8 (alpha (1,6) fucosyltransferase)	0.25	0.0393	0.6811
ENSG00000033178	UBA6	ubiquitin-like modifier activating enzyme 6	0.03	0.706	0.9987
ENSG00000033327	GAB2	GRB2-associated binding protein 2	-0.1	0.3898	0.9987
ENSG00000033627	ATP6V0A1	ATPase, H+ transporting, lysosomal V0 subunit a1	0.07	0.4343	0.9987
ENSG00000033800	PIAS1	protein inhibitor of activated STAT, 1	-0.04	0.6604	0.9987
ENSG00000033867	SLC4A7	solute carrier family 4, sodium bicarbonate cotransporter, member 7	0.07	0.6091	0.9987
ENSG00000034053	APBA2	amyloid beta (A4) precursor protein-binding, family A, member 2	0.04	0.7517	0.9987
ENSG00000034063	UHRF1	ubiquitin-like with PHD and ring finger domains 1	0.14	0.7457	0.9987
ENSG00000034152	MAP2K3	mitogen-activated protein kinase kinase 3	0.15	0.2643	0.9899
ENSG00000034510	TMSB10	thymosin beta 10	0.17	0.1408	0.9191
ENSG00000034677	RNF19A	ring finger protein 19A, RBR E3 ubiquitin protein ligase	-0.06	0.5734	0.9987
ENSG00000034693	PEX3	peroxisomal biogenesis factor 3	-0.08	0.7309	0.9987
ENSG00000034713	GABARAPL2	GABA(A) receptor-associated protein-like 2	-0.07	0.5871	0.9987
ENSG00000035115	SH3YL1	SH3 and SYLF domain containing 1	0.09	0.5069	0.9987
ENSG00000035141	FAM136A	family with sequence similarity 136, member A	0.04	0.6835	0.9987
ENSG00000035403	VCL	vinculin	0.05	0.6369	0.9987
ENSG00000035499	DEPDC1B	DEP domain containing 1B	-0.1	0.7129	0.9987
ENSG00000035664	DAPK2	death-associated protein kinase 2	-0.08	0.8251	0.9995
ENSG00000035681	NSMAF	neutral sphingomyelinase (N-SMase) activation associated factor	-0.05	0.7636	0.9987
ENSG00000035687	ADSS	adenylosuccinate synthase	-0.02	0.8741	0.9995
ENSG00000035862	TIMP2	TIMP metallopeptidase inhibitor 2	0.05	0.5327	0.9987
ENSG00000035928	RFC1	replication factor C (activator 1) 1, 145kDa	-0.01	0.9201	0.9997
ENSG00000036054	TBC1D23	TBC1 domain family, member 23	0.04	0.7379	0.9987
ENSG00000036257	CUL3	cullin 3	0.09	0.2859	0.9987
ENSG00000036530	CYP46A1	cytochrome P450, family 46, subfamily A, polypeptide 1	-0.08	0.7385	0.9987
ENSG00000036549	ZZZ3	zinc finger, ZZ-type containing 3	-0.24	0.0179	0.5116
ENSG00000036565	SLC18A1	solute carrier family 18 (vesicular monoamine transporter), member 1	-0.01	0.9878	0.9997
ENSG00000036672	USP2	ubiquitin specific peptidase 2	-0.49	0.2541	0.9899
ENSG00000037042	TUBG2	tubulin, gamma 2	0.11	0.359	0.9987
ENSG00000037241	RPL26L1	ribosomal protein L26-like 1	0.1	0.5119	0.9987
ENSG00000037474	NSUN2	NOP2/Sun RNA methyltransferase family, member 2	0.07	0.7563	0.9987
ENSG00000037637	FBXO42	F-box protein 42	-0.11	0.3938	0.9987
ENSG00000037749	MFAP3	microfibrillar-associated protein 3	0.1	0.2934	0.9987
ENSG00000037757	MRI1	methylthioribose-1-phosphate isomerase 1	-0.25	0.3407	0.9987
ENSG00000037897	METTL1	methyltransferase like 1	0.25	0.4102	0.9987
ENSG00000037965	HOXC8	homeobox C8	-1.32	0.0001	0.0464
ENSG00000038002	AGA	aspartylglucosaminidase	-0.19	0.647	0.9987
ENSG00000038210	PI4K2B	phosphatidylinositol 4-kinase type 2 beta	-0.73	0.0713	0.8065
ENSG00000038219	BOD1L1	biorientation of chromosomes in cell division 1-like 1	-0.02	0.7676	0.9987
ENSG00000038274	MAT2B	methionine adenosyltransferase II, beta	-0.02	0.8833	0.9997
ENSG00000038382	TRIO	trio Rho guanine nucleotide exchange factor	0.11	0.3324	0.9987
ENSG00000038427	VCAN	versican	0.21	0.4406	0.9987
ENSG00000038532	CLEC16A	C-type lectin domain family 16, member A	-0.12	0.4737	0.9987
ENSG00000039123	SKIV2L2	superkiller viralicidic activity 2-like 2 (S. cerevisiae)	0.02	0.8245	0.9995
ENSG00000039139	DNAH5	dynein, axonemal, heavy chain 5	0.04	0.9239	0.9997
ENSG00000039319	ZFYVE16	zinc finger, FYVE domain containing 16	0.21	0.1798	0.9592
ENSG00000039523	FAM65A	family with sequence similarity 65, member A	0.15	0.2488	0.9899
ENSG00000039560	RAI14	retinoic acid induced 14	-0.42	0.0091	0.3761
ENSG00000039650	PNKP	polynucleotide kinase 3'-phosphatase	0.12	0.6096	0.9987
ENSG00000040199	PHLPP2	PH domain and leucine rich repeat protein phosphatase 2	0.34	0.033	0.6381
ENSG00000040275	SPDL1	spindle apparatus coiled-coil protein 1	0.07	0.6788	0.9987
ENSG00000040341	STAU2	staufen double-stranded RNA binding protein 2	0.1	0.3455	0.9987
ENSG00000040487	PQLC2	PQ loop repeat containing 2	-0.13	0.49	0.9987
ENSG00000040531	CTNS	cystinosin, lysosomal cystine transporter	-0.03	0.9239	0.9997
ENSG00000040608	RTN4R	reticulon 4 receptor	-0.1	0.4925	0.9987
ENSG00000040633	PHF23	PHD finger protein 23	0.02	0.8671	0.9995
ENSG00000040731	CDH10	cadherin 10, type 2 (T2-cadherin)	0.09	0.8632	0.9995
ENSG00000040933	INPP4A	inositol polyphosphate-4-phosphatase, type I, 107kDa	0.25	0.0556	0.7715
ENSG00000041353	RAB27B	RAB27B, member RAS oncogene family	0.23	0.2192	0.9756
ENSG00000041357	PSMA4	proteasome (prosome, macropain) subunit, alpha type, 4	-0.01	0.9085	0.9997
ENSG00000041515	MYO16	myosin XVI	0.3	0.1522	0.9312
ENSG00000041802	LSG1	large 60S subunit nuclear export GTPase 1	-0.14	0.364	0.9987
ENSG00000041880	PARP3	poly (ADP-ribose) polymerase family, member 3	0.26	0.3612	0.9987
ENSG00000041982	TNC	tenascin C	1.1	0.3105	0.9987
ENSG00000041988	THAP3	THAP domain containing, apoptosis associated protein 3	-0.07	0.6963	0.9987
ENSG00000042088	TDP1	tyrosyl-DNA phosphodiesterase 1	0.2	0.2994	0.9987
ENSG00000042317	SPATA7	spermatogenesis associated 7	-0.09	0.5497	0.9987
ENSG00000042429	MED17	mediator complex subunit 17	-0.13	0.1852	0.9592
ENSG00000042445	RETSAT	retinol saturase (all-trans-retinol 13,14-reductase)	-0.1	0.5434	0.9987
ENSG00000042493	CAPG	capping protein (actin filament), gelsolin-like	-0.26	0.6495	0.9987
ENSG00000042753	AP2S1	adaptor-related protein complex 2, sigma 1 subunit	0.21	0.0789	0.8165
ENSG00000042781	USH2A	Usher syndrome 2A (autosomal recessive, mild)	1.49	0.0099	0.392
ENSG00000043093	DCUN1D1	DCN1, defective in cullin neddylation 1, domain containing 1	0.09	0.4023	0.9987
ENSG00000043514	TRIT1	tRNA isopentenyltransferase 1	0.02	0.8965	0.9997
ENSG00000044090	CUL7	cullin 7	-0.09	0.6461	0.9987
ENSG00000044115	CTNNA1	catenin (cadherin-associated protein), alpha 1, 102kDa	-0.21	0.0247	0.5758
ENSG00000044446	PHKA2	phosphorylase kinase, alpha 2 (liver)	-0.02	0.9221	0.9997
ENSG00000044459	CNTLN	centlein, centrosomal protein	-0.17	0.2158	0.9756
ENSG00000044524	EPHA3	EPH receptor A3	-0.1	0.5742	0.9987
ENSG00000044574	HSPA5	heat shock 70kDa protein 5 (glucose-regulated protein, 78kDa)	-0.13	0.3919	0.9987
ENSG00000046604	DSG2	desmoglein 2	0.16	0.6435	0.9987
ENSG00000046647	GEMIN8	gem (nuclear organelle) associated protein 8	0	0.9893	0.9997
ENSG00000046651	OFD1	oral-facial-digital syndrome 1	-0.06	0.5234	0.9987
ENSG00000046653	GPM6B	glycoprotein M6B	-0.52	0.0085	0.3607
ENSG00000046889	PREX2	phosphatidylinositol-3,4,5-trisphosphate-dependent Rac exchange factor 2	0.86	0.0162	0.4858
ENSG00000047056	WDR37	WD repeat domain 37	0.18	0.1216	0.897
ENSG00000047188	YTHDC2	YTH domain containing 2	0.01	0.9643	0.9997
ENSG00000047230	CTPS2	CTP synthase 2	-0.72	0.0011	0.1294
ENSG00000047249	ATP6V1H	ATPase, H+ transporting, lysosomal 50/57kDa, V1 subunit H	-0.01	0.8876	0.9997
ENSG00000047315	POLR2B	polymerase (RNA) II (DNA directed) polypeptide B, 140kDa	0.01	0.9242	0.9997
ENSG00000047346	FAM214A	family with sequence similarity 214, member A	-0.15	0.1821	0.9592
ENSG00000047365	ARAP2	ArfGAP with RhoGAP domain, ankyrin repeat and PH domain 2	-0.01	0.9829	0.9997
ENSG00000047410	TPR	translocated promoter region, nuclear basket protein	-0.16	0.1021	0.8631
ENSG00000047578	KIAA0556	KIAA0556	-0.08	0.7872	0.9987
ENSG00000047579	DTNBP1	dystrobrevin binding protein 1	-0.01	0.927	0.9997
ENSG00000047597	XK	X-linked Kx blood group (McLeod syndrome)	0.01	0.9918	0.9997
ENSG00000047621	C12orf4	chromosome 12 open reading frame 4	0.03	0.8643	0.9995
ENSG00000047634	SCML1	sex comb on midleg-like 1 (Drosophila)	0.2	0.3195	0.9987
ENSG00000047644	WWC3	WWC family member 3	0.1	0.5337	0.9987
ENSG00000047648	ARHGAP6	Rho GTPase activating protein 6	0.58	0.195	0.9669
ENSG00000047662	FAM184B	family with sequence similarity 184, member B	-0.07	0.8922	0.9997
ENSG00000047849	MAP4	microtubule-associated protein 4	0.05	0.5692	0.9987
ENSG00000047932	GOPC	golgi-associated PDZ and coiled-coil motif containing	-0.01	0.91	0.9997
ENSG00000048028	USP28	ubiquitin specific peptidase 28	0.01	0.9654	0.9997
ENSG00000048052	HDAC9	histone deacetylase 9	-0.36	0.0704	0.8022
ENSG00000048140	TSPAN17	tetraspanin 17	0.18	0.1944	0.9669
ENSG00000048162	NOP16	NOP16 nucleolar protein	-0.14	0.4458	0.9987
ENSG00000048342	CC2D2A	coiled-coil and C2 domain containing 2A	-0.25	0.1058	0.8733
ENSG00000048392	RRM2B	ribonucleotide reductase M2 B (TP53 inducible)	-0.01	0.943	0.9997
ENSG00000048405	ZNF800	zinc finger protein 800	0.17	0.1429	0.9191
ENSG00000048471	SNX29	sorting nexin 29	-0.33	0.1257	0.9036
ENSG00000048540	LMO3	LIM domain only 3 (rhombotin-like 2)	-0.07	0.5577	0.9987
ENSG00000048544	MRPS10	mitochondrial ribosomal protein S10	-0.16	0.1064	0.8741
ENSG00000048649	RSF1	remodeling and spacing factor 1	-0.01	0.8671	0.9995
ENSG00000048707	VPS13D	vacuolar protein sorting 13 homolog D (S. cerevisiae)	-0.2	0.0807	0.8236
ENSG00000048740	CELF2	CUGBP, Elav-like family member 2	0.02	0.8706	0.9995
ENSG00000048828	FAM120A	family with sequence similarity 120A	-0.17	0.2428	0.9881
ENSG00000048991	R3HDM1	R3H domain containing 1	0.01	0.8764	0.9995
ENSG00000049089	COL9A2	collagen, type IX, alpha 2	0.07	0.6159	0.9987
ENSG00000049130	KITLG	KIT ligand	0.01	0.9515	0.9997
ENSG00000049167	ERCC8	excision repair cross-complementing rodent repair deficiency, complementation group 8	-0.1	0.7029	0.9987
ENSG00000049192	ADAMTS6	ADAM metallopeptidase with thrombospondin type 1 motif, 6	0.58	0.0813	0.8245
ENSG00000049239	H6PD	hexose-6-phosphate dehydrogenase (glucose 1-dehydrogenase)	-0.07	0.7349	0.9987
ENSG00000049245	VAMP3	vesicle-associated membrane protein 3	-0.33	0.1923	0.9648
ENSG00000049246	PER3	period circadian clock 3	-0.52	0.1136	0.8873
ENSG00000049247	UTS2	urotensin 2	-2.31	0.0001	0.0501
ENSG00000049323	LTBP1	latent transforming growth factor beta binding protein 1	-0.6	0.2544	0.9899
ENSG00000049449	RCN1	reticulocalbin 1, EF-hand calcium binding domain	0.1	0.5322	0.9987
ENSG00000049540	ELN	elastin	0.96	0.0494	0.7423
ENSG00000049541	RFC2	replication factor C (activator 1) 2, 40kDa	-0.17	0.492	0.9987
ENSG00000049618	ARID1B	AT rich interactive domain 1B (SWI1-like)	-0.05	0.4663	0.9987
ENSG00000049656	CLPTM1L	CLPTM1-like	-0.08	0.3984	0.9987
ENSG00000049759	NEDD4L	neural precursor cell expressed, developmentally down-regulated 4-like, E3 ubiquitin protein ligase	-0.04	0.6335	0.9987
ENSG00000049769	PPP1R3F	protein phosphatase 1, regulatory subunit 3F	0.01	0.965	0.9997
ENSG00000049860	HEXB	hexosaminidase B (beta polypeptide)	0.14	0.5416	0.9987
ENSG00000049883	PTCD2	pentatricopeptide repeat domain 2	0.22	0.3593	0.9987
ENSG00000050030	KIAA2022	KIAA2022	-0.02	0.8222	0.9995
ENSG00000050130	JKAMP	JNK1/MAPK8-associated membrane protein	-0.01	0.9539	0.9997
ENSG00000050165	DKK3	dickkopf WNT signaling pathway inhibitor 3	0.13	0.2632	0.9899
ENSG00000050344	NFE2L3	nuclear factor, erythroid 2-like 3	0.02	0.9496	0.9997
ENSG00000050393	MCUR1	mitochondrial calcium uniporter regulator 1	0.03	0.8099	0.9995
ENSG00000050405	LIMA1	LIM domain and actin binding 1	-0.2	0.3212	0.9987
ENSG00000050426	LETMD1	LETM1 domain containing 1	-0.21	0.2633	0.9899
ENSG00000050438	SLC4A8	solute carrier family 4, sodium bicarbonate cotransporter, member 8	-0.03	0.8104	0.9995
ENSG00000050628	PTGER3	prostaglandin E receptor 3 (subtype EP3)	-0.35	0.2539	0.9899
ENSG00000050748	MAPK9	mitogen-activated protein kinase 9	0.25	0.0264	0.5844
ENSG00000050820	BCAR1	breast cancer anti-estrogen resistance 1	0.21	0.2656	0.9899
ENSG00000051009	FAM160A2	family with sequence similarity 160, member A2	0.09	0.6381	0.9987
ENSG00000051108	HERPUD1	homocysteine-inducible, endoplasmic reticulum stress-inducible, ubiquitin-like domain member 1	-0.01	0.9249	0.9997
ENSG00000051128	HOMER3	homer homolog 3 (Drosophila)	0.02	0.8755	0.9995
ENSG00000051382	PIK3CB	phosphatidylinositol-4,5-bisphosphate 3-kinase, catalytic subunit beta	-0.05	0.7229	0.9987
ENSG00000051596	THOC3	THO complex 3	0.56	0.3517	0.9987
ENSG00000051620	HEBP2	heme binding protein 2	0.06	0.6407	0.9987
ENSG00000051825	MPHOSPH9	M-phase phosphoprotein 9	-0.01	0.9558	0.9997
ENSG00000052126	PLEKHA5	pleckstrin homology domain containing, family A member 5	0	0.9853	0.9997
ENSG00000052723	SIKE1	suppressor of IKBKE 1	0.05	0.695	0.9987
ENSG00000052749	RRP12	ribosomal RNA processing 12 homolog (S. cerevisiae)	0.18	0.4075	0.9987
ENSG00000052795	FNIP2	folliculin interacting protein 2	0.02	0.8744	0.9995
ENSG00000052802	MSMO1	methylsterol monooxygenase 1	0.07	0.5976	0.9987
ENSG00000052841	TTC17	tetratricopeptide repeat domain 17	-0.03	0.8183	0.9995
ENSG00000053108	FSTL4	follistatin-like 4	-0.08	0.8383	0.9995
ENSG00000053254	FOXN3	forkhead box N3	0.03	0.7462	0.9987
ENSG00000053371	AKR7A2	aldo-keto reductase family 7, member A2 (aflatoxin aldehyde reductase)	-0.02	0.8549	0.9995
ENSG00000053372	MRTO4	mRNA turnover 4 homolog (S. cerevisiae)	-0.05	0.6501	0.9987
ENSG00000053438	NNAT	neuronatin	-0.11	0.4191	0.9987
ENSG00000053501	USE1	unconventional SNARE in the ER 1 homolog (S. cerevisiae)	0.14	0.4069	0.9987
ENSG00000053524	MCF2L2	MCF.2 cell line derived transforming sequence-like 2	-0.08	0.7047	0.9987
ENSG00000053770	AP5M1	adaptor-related protein complex 5, mu 1 subunit	0.04	0.756	0.9987
ENSG00000053900	ANAPC4	anaphase promoting complex subunit 4	-0.14	0.4518	0.9987
ENSG00000054116	TRAPPC3	trafficking protein particle complex 3	-0.01	0.8951	0.9997
ENSG00000054118	THRAP3	thyroid hormone receptor associated protein 3	-0.01	0.8909	0.9997
ENSG00000054148	PHPT1	phosphohistidine phosphatase 1	0.03	0.8657	0.9995
ENSG00000054267	ARID4B	AT rich interactive domain 4B (RBP1-like)	-0.1	0.356	0.9987
ENSG00000054277	OPN3	opsin 3	0.07	0.6458	0.9987
ENSG00000054282	SDCCAG8	serologically defined colon cancer antigen 8	-0.01	0.9324	0.9997
ENSG00000054356	PTPRN	protein tyrosine phosphatase, receptor type, N	0.19	0.1431	0.9192
ENSG00000054392	HHAT	hedgehog acyltransferase	-0.12	0.6782	0.9987
ENSG00000054523	KIF1B	kinesin family member 1B	0.04	0.6437	0.9987
ENSG00000054598	FOXC1	forkhead box C1	0.65	0.0709	0.8044
ENSG00000054611	TBC1D22A	TBC1 domain family, member 22A	0.04	0.7534	0.9987
ENSG00000054654	SYNE2	spectrin repeat containing, nuclear envelope 2	-0.06	0.6592	0.9987
ENSG00000054690	PLEKHH1	pleckstrin homology domain containing, family H (with MyTH4 domain) member 1	-0.16	0.3434	0.9987
ENSG00000054793	ATP9A	ATPase, class II, type 9A	0.11	0.1833	0.9592
ENSG00000054965	FAM168A	family with sequence similarity 168, member A	0.06	0.6336	0.9987
ENSG00000054967	RELT	RELT tumor necrosis factor receptor	0.84	0.014	0.4637
ENSG00000054983	GALC	galactosylceramidase	-0.14	0.3116	0.9987
ENSG00000055044	NOP58	NOP58 ribonucleoprotein	-0.05	0.5855	0.9987
ENSG00000055070	SZRD1	SUZ RNA binding domain containing 1	-0.08	0.4131	0.9987
ENSG00000055118	KCNH2	potassium voltage-gated channel, subfamily H (eag-related), member 2	0.12	0.4085	0.9987
ENSG00000055130	CUL1	cullin 1	-0.06	0.5208	0.9987
ENSG00000055147	FAM114A2	family with sequence similarity 114, member A2	0.03	0.7979	0.9987
ENSG00000055163	CYFIP2	cytoplasmic FMR1 interacting protein 2	0.03	0.7929	0.9987
ENSG00000055208	TAB2	TGF-beta activated kinase 1/MAP3K7 binding protein 2	-0.06	0.5436	0.9987
ENSG00000055211	GINM1	glycoprotein integral membrane 1	-0.04	0.7748	0.9987
ENSG00000055332	EIF2AK2	eukaryotic translation initiation factor 2-alpha kinase 2	-0.18	0.2082	0.9755
ENSG00000055483	USP36	ubiquitin specific peptidase 36	-0.1	0.4796	0.9987
ENSG00000055609	KMT2C	lysine (K)-specific methyltransferase 2C	-0.02	0.874	0.9995
ENSG00000055917	PUM2	pumilio RNA-binding family member 2	0	0.9927	0.9997
ENSG00000055950	MRPL43	mitochondrial ribosomal protein L43	-0.06	0.5863	0.9987
ENSG00000056050	C4orf27	chromosome 4 open reading frame 27	-0.01	0.9214	0.9997
ENSG00000056097	ZFR	zinc finger RNA binding protein	0.02	0.7803	0.9987
ENSG00000056277	ZNF280C	zinc finger protein 280C	-0.2	0.3106	0.9987
ENSG00000056487	PHF21B	PHD finger protein 21B	0.01	0.9231	0.9997
ENSG00000056586	RC3H2	ring finger and CCCH-type domains 2	-0.04	0.6222	0.9987
ENSG00000056661	PCGF2	polycomb group ring finger 2	0.03	0.796	0.9987
ENSG00000056972	TRAF3IP2	TRAF3 interacting protein 2	-0.65	0.0725	0.8075
ENSG00000056998	GYG2	glycogenin 2	0.04	0.7106	0.9987
ENSG00000057019	DCBLD2	discoidin, CUB and LCCL domain containing 2	-0.15	0.3287	0.9987
ENSG00000057252	SOAT1	sterol O-acyltransferase 1	-0.25	0.2279	0.9785
ENSG00000057294	PKP2	plakophilin 2	-0.25	0.6108	0.9987
ENSG00000057608	GDI2	GDP dissociation inhibitor 2	0.12	0.2581	0.9899
ENSG00000057663	ATG5	autophagy related 5	0.09	0.5784	0.9987
ENSG00000057704	TMCC3	transmembrane and coiled-coil domain family 3	0.03	0.9529	0.9997
ENSG00000057757	PITHD1	PITH (C-terminal proteasome-interacting domain of thioredoxin-like) domain containing 1	-0.15	0.2543	0.9899
ENSG00000057935	MTA3	metastasis associated 1 family, member 3	0.05	0.6172	0.9987
ENSG00000058056	USP13	ubiquitin specific peptidase 13 (isopeptidase T-3)	-0.01	0.9354	0.9997
ENSG00000058063	ATP11B	ATPase, class VI, type 11B	0.11	0.4713	0.9987
ENSG00000058091	CDK14	cyclin-dependent kinase 14	0.07	0.6191	0.9987
ENSG00000058262	SEC61A1	Sec61 alpha 1 subunit (S. cerevisiae)	-0.06	0.6466	0.9987
ENSG00000058272	PPP1R12A	protein phosphatase 1, regulatory subunit 12A	-0.09	0.2358	0.9844
ENSG00000058404	CAMK2B	calcium/calmodulin-dependent protein kinase II beta	-0.07	0.4441	0.9987
ENSG00000058453	CROCC	ciliary rootlet coiled-coil, rootletin	-0.11	0.5954	0.9987
ENSG00000058600	POLR3E	polymerase (RNA) III (DNA directed) polypeptide E (80kD)	-0.21	0.2127	0.9756
ENSG00000058668	ATP2B4	ATPase, Ca++ transporting, plasma membrane 4	0.61	0.0008	0.1086
ENSG00000058673	ZC3H11A	zinc finger CCCH-type containing 11A	-0.16	0.134	0.9147
ENSG00000058729	RIOK2	RIO kinase 2	-0.25	0.1243	0.9007
ENSG00000058799	YIPF1	Yip1 domain family, member 1	-0.24	0.0564	0.7715
ENSG00000058804	NDC1	NDC1 transmembrane nucleoporin	0.01	0.9612	0.9997
ENSG00000059122	FLYWCH1	FLYWCH-type zinc finger 1	-0.22	0.1152	0.8911
ENSG00000059145	UNKL	unkempt family zinc finger-like	-0.13	0.3166	0.9987
ENSG00000059377	TBXAS1	thromboxane A synthase 1 (platelet)	0.4	0.4986	0.9987
ENSG00000059573	ALDH18A1	aldehyde dehydrogenase 18 family, member A1	0.02	0.9059	0.9997
ENSG00000059588	TARBP1	TAR (HIV-1) RNA binding protein 1	-0.06	0.825	0.9995
ENSG00000059691	PET112	PET112 homolog (yeast)	0.14	0.531	0.9987
ENSG00000059728	MXD1	MAX dimerization protein 1	0.12	0.4347	0.9987
ENSG00000059758	CDK17	cyclin-dependent kinase 17	0.06	0.5018	0.9987
ENSG00000059769	DNAJC25	DnaJ (Hsp40) homolog, subfamily C , member 25	-0.09	0.4894	0.9987
ENSG00000059804	SLC2A3	solute carrier family 2 (facilitated glucose transporter), member 3	0.13	0.2967	0.9987
ENSG00000059915	PSD	pleckstrin and Sec7 domain containing	0	0.9966	0.9997
ENSG00000060069	CTDP1	CTD (carboxy-terminal domain, RNA polymerase II, polypeptide A) phosphatase, subunit 1	-0.02	0.9252	0.9997
ENSG00000060138	YBX3	Y box binding protein 3	-0.37	0.283	0.9987
ENSG00000060237	WNK1	WNK lysine deficient protein kinase 1	-0.11	0.162	0.9408
ENSG00000060339	CCAR1	cell division cycle and apoptosis regulator 1	-0.03	0.7532	0.9987
ENSG00000060491	OGFR	opioid growth factor receptor	0.08	0.3872	0.9987
ENSG00000060642	PIGV	phosphatidylinositol glycan anchor biosynthesis, class V	0.01	0.9689	0.9997
ENSG00000060656	PTPRU	protein tyrosine phosphatase, receptor type, U	1.15	0.0003	0.0619
ENSG00000060688	SNRNP40	small nuclear ribonucleoprotein 40kDa (U5)	0.07	0.6977	0.9987
ENSG00000060709	RIMBP2	RIMS binding protein 2	0.18	0.0467	0.7233
ENSG00000060718	COL11A1	collagen, type XI, alpha 1	-0.08	0.8624	0.9995
ENSG00000060749	QSER1	glutamine and serine rich 1	-0.02	0.7717	0.9987
ENSG00000060762	MPC1	mitochondrial pyruvate carrier 1	0.05	0.6174	0.9987
ENSG00000060971	ACAA1	acetyl-CoA acyltransferase 1	-0.1	0.5264	0.9987
ENSG00000060982	BCAT1	branched chain amino-acid transaminase 1, cytosolic	0.32	0.176	0.9586
ENSG00000061273	HDAC7	histone deacetylase 7	-0.11	0.5375	0.9987
ENSG00000061337	LZTS1	leucine zipper, putative tumor suppressor 1	0.01	0.9547	0.9997
ENSG00000061455	PRDM6	PR domain containing 6	0.51	0.0535	0.7635
ENSG00000061676	NCKAP1	NCK-associated protein 1	0	0.9891	0.9997
ENSG00000061794	MRPS35	mitochondrial ribosomal protein S35	0.01	0.9034	0.9997
ENSG00000061918	GUCY1B3	guanylate cyclase 1, soluble, beta 3	0.02	0.8877	0.9997
ENSG00000061936	SFSWAP	splicing factor, suppressor of white-apricot homolog (Drosophila)	0	0.9638	0.9997
ENSG00000061938	TNK2	tyrosine kinase, non-receptor, 2	0.03	0.8193	0.9995
ENSG00000061987	MON2	MON2 homolog (S. cerevisiae)	-0.17	0.3097	0.9987
ENSG00000062038	CDH3	cadherin 3, type 1, P-cadherin (placental)	-0.22	0.2903	0.9987
ENSG00000062194	GPBP1	GC-rich promoter binding protein 1	-0.01	0.8849	0.9997
ENSG00000062282	DGAT2	diacylglycerol O-acyltransferase 2	0.2	0.5485	0.9987
ENSG00000062370	ZNF112	zinc finger protein 112	-0.01	0.9681	0.9997
ENSG00000062485	CS	citrate synthase	0.13	0.3779	0.9987
ENSG00000062598	ELMO2	engulfment and cell motility 2	-0.01	0.8979	0.9997
ENSG00000062650	WAPAL	wings apart-like homolog (Drosophila)	-0.04	0.6567	0.9987
ENSG00000062716	VMP1	vacuole membrane protein 1	0.18	0.2056	0.9755
ENSG00000062725	APPBP2	amyloid beta precursor protein (cytoplasmic tail) binding protein 2	-0.03	0.724	0.9987
ENSG00000063015	SEZ6	seizure related 6 homolog (mouse)	0.08	0.5399	0.9987
ENSG00000063046	EIF4B	eukaryotic translation initiation factor 4B	0.21	0.0482	0.7302
ENSG00000063169	GLTSCR1	glioma tumor suppressor candidate region gene 1	-0.06	0.7524	0.9987
ENSG00000063176	SPHK2	sphingosine kinase 2	0.34	0.0552	0.7715
ENSG00000063177	RPL18	ribosomal protein L18	-0.07	0.6097	0.9987
ENSG00000063180	CA11	carbonic anhydrase XI	-0.06	0.6702	0.9987
ENSG00000063241	ISOC2	isochorismatase domain containing 2	-0.16	0.4623	0.9987
ENSG00000063244	U2AF2	U2 small nuclear RNA auxiliary factor 2	-0.13	0.1494	0.9299
ENSG00000063245	EPN1	epsin 1	0.06	0.5899	0.9987
ENSG00000063322	MED29	mediator complex subunit 29	0.01	0.9561	0.9997
ENSG00000063438	AHRR	aryl-hydrocarbon receptor repressor	0.05	0.8662	0.9995
ENSG00000063587	ZNF275	zinc finger protein 275	0.09	0.5171	0.9987
ENSG00000063601	MTMR1	myotubularin related protein 1	-0.14	0.3078	0.9987
ENSG00000063660	GPC1	glypican 1	0.2	0.1546	0.9343
ENSG00000063761	ADCK1	aarF domain containing kinase 1	-0.46	0.1797	0.9592
ENSG00000063854	HAGH	hydroxyacylglutathione hydrolase	0.1	0.5335	0.9987
ENSG00000063978	RNF4	ring finger protein 4	-0.01	0.9486	0.9997
ENSG00000064042	LIMCH1	LIM and calponin homology domains 1	0.37	0.0031	0.2176
ENSG00000064102	ASUN	asunder spermatogenesis regulator	0.1	0.3588	0.9987
ENSG00000064115	TM7SF3	transmembrane 7 superfamily member 3	-0.05	0.7365	0.9987
ENSG00000064199	SPA17	sperm autoantigenic protein 17	0.28	0.0847	0.8294
ENSG00000064225	ST3GAL6	ST3 beta-galactoside alpha-2,3-sialyltransferase 6	-0.32	0.2155	0.9756
ENSG00000064300	NGFR	nerve growth factor receptor	-0.21	0.0602	0.7727
ENSG00000064309	CDON	cell adhesion associated, oncogene regulated	0.03	0.9087	0.9997
ENSG00000064313	TAF2	TAF2 RNA polymerase II, TATA box binding protein (TBP)-associated factor, 150kDa	0.02	0.7953	0.9987
ENSG00000064393	HIPK2	homeodomain interacting protein kinase 2	0.15	0.0529	0.7626
ENSG00000064419	TNPO3	transportin 3	-0.02	0.8015	0.9989
ENSG00000064490	RFXANK	regulatory factor X-associated ankyrin-containing protein	-0.05	0.8237	0.9995
ENSG00000064545	TMEM161A	transmembrane protein 161A	-0.17	0.3821	0.9987
ENSG00000064547	LPAR2	lysophosphatidic acid receptor 2	0.19	0.1514	0.9302
ENSG00000064601	CTSA	cathepsin A	0.05	0.8843	0.9997
ENSG00000064607	SUGP2	SURP and G patch domain containing 2	-0.06	0.4514	0.9987
ENSG00000064651	SLC12A2	solute carrier family 12 (sodium/potassium/chloride transporter), member 2	-0.04	0.7614	0.9987
ENSG00000064652	SNX24	sorting nexin 24	-0.04	0.7815	0.9987
ENSG00000064655	EYA2	eyes absent homolog 2 (Drosophila)	0.39	0.3664	0.9987
ENSG00000064666	CNN2	calponin 2	0.52	0.0148	0.4695
ENSG00000064687	ABCA7	ATP-binding cassette, sub-family A (ABC1), member 7	0.4	0.2056	0.9755
ENSG00000064692	SNCAIP	synuclein, alpha interacting protein	0.19	0.0637	0.7788
ENSG00000064703	DDX20	DEAD (Asp-Glu-Ala-Asp) box polypeptide 20	-0.05	0.6489	0.9987
ENSG00000064726	BTBD1	BTB (POZ) domain containing 1	-0.15	0.5208	0.9987
ENSG00000064763	FAR2	fatty acyl CoA reductase 2	-0.03	0.9095	0.9997
ENSG00000064932	SBNO2	strawberry notch homolog 2 (Drosophila)	0.36	0.3676	0.9987
ENSG00000064933	PMS1	PMS1 postmeiotic segregation increased 1 (S. cerevisiae)	-0.02	0.908	0.9997
ENSG00000064961	HMG20B	high mobility group 20B	0.06	0.7904	0.9987
ENSG00000064989	CALCRL	calcitonin receptor-like	-0.2	0.7453	0.9987
ENSG00000064995	TAF11	TAF11 RNA polymerase II, TATA box binding protein (TBP)-associated factor, 28kDa	-0.13	0.1732	0.9528
ENSG00000064999	ANKS1A	ankyrin repeat and sterile alpha motif domain containing 1A	0	0.9856	0.9997
ENSG00000065000	AP3D1	adaptor-related protein complex 3, delta 1 subunit	0.02	0.8007	0.9987
ENSG00000065029	ZNF76	zinc finger protein 76	-0.02	0.8773	0.9995
ENSG00000065054	SLC9A3R2	solute carrier family 9, subfamily A (NHE3, cation proton antiporter 3), member 3 regulator 2	0.22	0.3336	0.9987
ENSG00000065057	NTHL1	nth endonuclease III-like 1 (E. coli)	0.28	0.2708	0.9938
ENSG00000065060	UHRF1BP1	UHRF1 binding protein 1	-0.02	0.9064	0.9997
ENSG00000065135	GNAI3	guanine nucleotide binding protein (G protein), alpha inhibiting activity polypeptide 3	-0.05	0.6317	0.9987
ENSG00000065150	IPO5	importin 5	-0.09	0.425	0.9987
ENSG00000065154	OAT	ornithine aminotransferase	0.08	0.6213	0.9987
ENSG00000065183	WDR3	WD repeat domain 3	0.06	0.5205	0.9987
ENSG00000065243	PKN2	protein kinase N2	-0.03	0.8332	0.9995
ENSG00000065268	WDR18	WD repeat domain 18	-0.02	0.9205	0.9997
ENSG00000065308	TRAM2	translocation associated membrane protein 2	-0.08	0.8525	0.9995
ENSG00000065320	NTN1	netrin 1	-0.03	0.898	0.9997
ENSG00000065328	MCM10	minichromosome maintenance complex component 10	0.39	0.4922	0.9987
ENSG00000065357	DGKA	diacylglycerol kinase, alpha 80kDa	0	0.9912	0.9997
ENSG00000065413	ANKRD44	ankyrin repeat domain 44	0.09	0.6675	0.9987
ENSG00000065427	KARS	lysyl-tRNA synthetase	0.05	0.7126	0.9987
ENSG00000065457	ADAT1	adenosine deaminase, tRNA-specific 1	-0.06	0.5717	0.9987
ENSG00000065485	PDIA5	protein disulfide isomerase family A, member 5	0.36	0.2833	0.9987
ENSG00000065491	TBC1D22B	TBC1 domain family, member 22B	-0.12	0.5294	0.9987
ENSG00000065518	NDUFB4	NADH dehydrogenase (ubiquinone) 1 beta subcomplex, 4, 15kDa	-0.06	0.6686	0.9987
ENSG00000065526	SPEN	spen family transcriptional repressor	0.1	0.3097	0.9987
ENSG00000065534	MYLK	myosin light chain kinase	0.31	0.3744	0.9987
ENSG00000065548	ZC3H15	zinc finger CCCH-type containing 15	0.09	0.3393	0.9987
ENSG00000065559	MAP2K4	mitogen-activated protein kinase kinase 4	-0.13	0.1802	0.9592
ENSG00000065600	TMEM206	transmembrane protein 206	0.03	0.8263	0.9995
ENSG00000065609	SNAP91	synaptosomal-associated protein, 91kDa	0.12	0.3153	0.9987
ENSG00000065613	SLK	STE20-like kinase	-0.08	0.3366	0.9987
ENSG00000065615	CYB5R4	cytochrome b5 reductase 4	-0.12	0.3329	0.9987
ENSG00000065621	GSTO2	glutathione S-transferase omega 2	0.06	0.8452	0.9995
ENSG00000065665	SEC61A2	Sec61 alpha 2 subunit (S. cerevisiae)	-0.08	0.4987	0.9987
ENSG00000065675	PRKCQ	protein kinase C, theta	-1.07	0.0949	0.8546
ENSG00000065717	TLE2	transducin-like enhancer of split 2 (E(sp1) homolog, Drosophila)	0.95	0.099	0.8578
ENSG00000065802	ASB1	ankyrin repeat and SOCS box containing 1	-0.17	0.2737	0.9981
ENSG00000065809	FAM107B	family with sequence similarity 107, member B	-0.01	0.952	0.9997
ENSG00000065833	ME1	malic enzyme 1, NADP(+)-dependent, cytosolic	-0.33	0.1639	0.9436
ENSG00000065882	TBC1D1	TBC1 (tre-2/USP6, BUB2, cdc16) domain family, member 1	0.46	0.0367	0.664
ENSG00000065883	CDK13	cyclin-dependent kinase 13	-0.09	0.5261	0.9987
ENSG00000065911	MTHFD2	methylenetetrahydrofolate dehydrogenase (NADP+ dependent) 2, methenyltetrahydrofolate cyclohydrolase	0.25	0.0238	0.5699
ENSG00000065923	SLC9A7	solute carrier family 9, subfamily A (NHE7, cation proton antiporter 7), member 7	-0.03	0.8318	0.9995
ENSG00000065970	FOXJ2	forkhead box J2	-0.01	0.9543	0.9997
ENSG00000065978	YBX1	Y box binding protein 1	0.07	0.4235	0.9987
ENSG00000065989	PDE4A	phosphodiesterase 4A, cAMP-specific	0.3	0.0473	0.7254
ENSG00000066027	PPP2R5A	protein phosphatase 2, regulatory subunit B', alpha	-0.22	0.2894	0.9987
ENSG00000066032	CTNNA2	catenin (cadherin-associated protein), alpha 2	-0.05	0.5577	0.9987
ENSG00000066044	ELAVL1	ELAV like RNA binding protein 1	-0.02	0.8022	0.9989
ENSG00000066084	DIP2B	DIP2 disco-interacting protein 2 homolog B (Drosophila)	-0.1	0.3755	0.9987
ENSG00000066117	SMARCD1	SWI/SNF related, matrix associated, actin dependent regulator of chromatin, subfamily d, member 1	-0.04	0.7199	0.9987
ENSG00000066135	KDM4A	lysine (K)-specific demethylase 4A	-0.01	0.8653	0.9995
ENSG00000066136	NFYC	nuclear transcription factor Y, gamma	0.22	0.2277	0.9785
ENSG00000066248	NGEF	neuronal guanine nucleotide exchange factor	-0.3	0.5132	0.9987
ENSG00000066279	ASPM	asp (abnormal spindle) homolog, microcephaly associated (Drosophila)	0.6	0.0392	0.6811
ENSG00000066322	ELOVL1	ELOVL fatty acid elongase 1	0.35	0.3791	0.9987
ENSG00000066379	ZNRD1	zinc ribbon domain containing 1	-0.1	0.7272	0.9987
ENSG00000066382	MPPED2	metallophosphoesterase domain containing 2	-0.08	0.7722	0.9987
ENSG00000066422	ZBTB11	zinc finger and BTB domain containing 11	0.07	0.522	0.9987
ENSG00000066427	ATXN3	ataxin 3	0.06	0.5336	0.9987
ENSG00000066455	GOLGA5	golgin A5	0.16	0.3071	0.9987
ENSG00000066468	FGFR2	fibroblast growth factor receptor 2	0.04	0.8844	0.9997
ENSG00000066557	LRRC40	leucine rich repeat containing 40	0.02	0.8717	0.9995
ENSG00000066583	ISOC1	isochorismatase domain containing 1	-0.05	0.8031	0.9993
ENSG00000066629	EML1	echinoderm microtubule associated protein like 1	0.05	0.7354	0.9987
ENSG00000066651	TRMT11	tRNA methyltransferase 11 homolog (S. cerevisiae)	-0.29	0.1161	0.8919
ENSG00000066654	THUMPD1	THUMP domain containing 1	-0.02	0.8189	0.9995
ENSG00000066697	MSANTD3	Myb/SANT-like DNA-binding domain containing 3	0.1	0.4712	0.9987
ENSG00000066735	KIF26A	kinesin family member 26A	-0.06	0.732	0.9987
ENSG00000066739	ATG2B	autophagy related 2B	-0.12	0.3851	0.9987
ENSG00000066777	ARFGEF1	ADP-ribosylation factor guanine nucleotide-exchange factor 1 (brefeldin A-inhibited)	0.04	0.7285	0.9987
ENSG00000066827	ZFAT	zinc finger and AT hook domain containing	-0.31	0.3565	0.9987
ENSG00000066855	MTFR1	mitochondrial fission regulator 1	0.05	0.8325	0.9995
ENSG00000066926	FECH	ferrochelatase	-0.19	0.2863	0.9987
ENSG00000066933	MYO9A	myosin IXA	0.07	0.3895	0.9987
ENSG00000067057	PFKP	phosphofructokinase, platelet	0.26	0.4412	0.9987
ENSG00000067064	IDI1	isopentenyl-diphosphate delta isomerase 1	0.14	0.3702	0.9987
ENSG00000067066	SP100	SP100 nuclear antigen	-0.04	0.9182	0.9997
ENSG00000067082	KLF6	Kruppel-like factor 6	0.04	0.6795	0.9987
ENSG00000067113	PPAP2A	phosphatidic acid phosphatase type 2A	0.11	0.5062	0.9987
ENSG00000067141	NEO1	neogenin 1	-0.13	0.0995	0.8578
ENSG00000067167	TRAM1	translocation associated membrane protein 1	0.04	0.767	0.9987
ENSG00000067177	PHKA1	phosphorylase kinase, alpha 1 (muscle)	0.41	0.2083	0.9755
ENSG00000067182	TNFRSF1A	tumor necrosis factor receptor superfamily, member 1A	-0.09	0.8318	0.9995
ENSG00000067191	CACNB1	calcium channel, voltage-dependent, beta 1 subunit	0.03	0.7919	0.9987
ENSG00000067208	EVI5	ecotropic viral integration site 5	-0.13	0.2498	0.9899
ENSG00000067221	STOML1	stomatin (EPB72)-like 1	0.28	0.1317	0.9142
ENSG00000067225	PKM	pyruvate kinase, muscle	0.08	0.327	0.9987
ENSG00000067248	DHX29	DEAH (Asp-Glu-Ala-His) box polypeptide 29	-0.04	0.6298	0.9987
ENSG00000067334	DNTTIP2	deoxynucleotidyltransferase, terminal, interacting protein 2	-0.03	0.6987	0.9987
ENSG00000067365	METTL22	methyltransferase like 22	-0.07	0.805	0.9995
ENSG00000067369	TP53BP1	tumor protein p53 binding protein 1	0.14	0.0584	0.7727
ENSG00000067445	TRO	trophinin	-0.04	0.5934	0.9987
ENSG00000067533	RRP15	ribosomal RNA processing 15 homolog (S. cerevisiae)	-0.06	0.618	0.9987
ENSG00000067560	RHOA	ras homolog family member A	0.05	0.5891	0.9987
ENSG00000067596	DHX8	DEAH (Asp-Glu-Ala-His) box polypeptide 8	-0.13	0.3629	0.9987
ENSG00000067606	PRKCZ	protein kinase C, zeta	0.17	0.1443	0.9204
ENSG00000067704	IARS2	isoleucyl-tRNA synthetase 2, mitochondrial	-0.01	0.9655	0.9997
ENSG00000067715	SYT1	synaptotagmin I	-0.09	0.2188	0.9756
ENSG00000067798	NAV3	neuron navigator 3	0.06	0.5451	0.9987
ENSG00000067829	IDH3G	isocitrate dehydrogenase 3 (NAD+) gamma	-0.04	0.7806	0.9987
ENSG00000067836	ROGDI	rogdi homolog (Drosophila)	0.17	0.1388	0.9189
ENSG00000067840	PDZD4	PDZ domain containing 4	0.12	0.1868	0.9611
ENSG00000067842	ATP2B3	ATPase, Ca++ transporting, plasma membrane 3	0.2	0.4678	0.9987
ENSG00000067900	ROCK1	Rho-associated, coiled-coil containing protein kinase 1	-0.15	0.132	0.9142
ENSG00000067955	CBFB	core-binding factor, beta subunit	0.11	0.3392	0.9987
ENSG00000067992	PDK3	pyruvate dehydrogenase kinase, isozyme 3	-0.32	0.3897	0.9987
ENSG00000068001	HYAL2	hyaluronoglucosaminidase 2	-0.04	0.7564	0.9987
ENSG00000068024	HDAC4	histone deacetylase 4	0.22	0.1031	0.8644
ENSG00000068028	RASSF1	Ras association (RalGDS/AF-6) domain family member 1	-0.15	0.4498	0.9987
ENSG00000068078	FGFR3	fibroblast growth factor receptor 3	0.58	0.1429	0.9191
ENSG00000068097	HEATR6	HEAT repeat containing 6	-0.06	0.6165	0.9987
ENSG00000068120	COASY	CoA synthase	0.07	0.6961	0.9987
ENSG00000068137	PLEKHH3	pleckstrin homology domain containing, family H (with MyTH4 domain) member 3	0.24	0.1601	0.9391
ENSG00000068305	MEF2A	myocyte enhancer factor 2A	-0.11	0.2952	0.9987
ENSG00000068308	OTUD5	OTU domain containing 5	-0.23	0.0834	0.8291
ENSG00000068323	TFE3	transcription factor binding to IGHM enhancer 3	-0.25	0.0479	0.7284
ENSG00000068354	TBC1D25	TBC1 domain family, member 25	0.08	0.5691	0.9987
ENSG00000068366	ACSL4	acyl-CoA synthetase long-chain family member 4	-0.2	0.1689	0.9468
ENSG00000068383	INPP5A	inositol polyphosphate-5-phosphatase, 40kDa	-0.12	0.1279	0.9109
ENSG00000068394	GPKOW	G patch domain and KOW motifs	-0.25	0.1977	0.9694
ENSG00000068400	GRIPAP1	GRIP1 associated protein 1	-0.2	0.0567	0.7727
ENSG00000068438	FTSJ1	FtsJ RNA methyltransferase homolog 1 (E. coli)	0.02	0.9084	0.9997
ENSG00000068489	PRR11	proline rich 11	0.39	0.1129	0.8873
ENSG00000068615	REEP1	receptor accessory protein 1	0.12	0.1404	0.9191
ENSG00000068650	ATP11A	ATPase, class VI, type 11A	-0.05	0.8153	0.9995
ENSG00000068654	POLR1A	polymerase (RNA) I polypeptide A, 194kDa	0.04	0.738	0.9987
ENSG00000068697	LAPTM4A	lysosomal protein transmembrane 4 alpha	-0.01	0.9439	0.9997
ENSG00000068724	TTC7A	tetratricopeptide repeat domain 7A	-0.06	0.7885	0.9987
ENSG00000068745	IP6K2	inositol hexakisphosphate kinase 2	0.03	0.6837	0.9987
ENSG00000068784	SRBD1	S1 RNA binding domain 1	0.11	0.3719	0.9987
ENSG00000068793	CYFIP1	cytoplasmic FMR1 interacting protein 1	-0.12	0.4183	0.9987
ENSG00000068796	KIF2A	kinesin heavy chain member 2A	-0.01	0.9029	0.9997
ENSG00000068831	RASGRP2	RAS guanyl releasing protein 2 (calcium and DAG-regulated)	0.07	0.7858	0.9987
ENSG00000068878	PSME4	proteasome (prosome, macropain) activator subunit 4	-0.11	0.2218	0.9758
ENSG00000068885	IFT80	intraflagellar transport 80 homolog (Chlamydomonas)	-0.2	0.3183	0.9987
ENSG00000068903	SIRT2	sirtuin 2	0.07	0.6148	0.9987
ENSG00000068912	ERLEC1	endoplasmic reticulum lectin 1	-0.16	0.0843	0.8294
ENSG00000068971	PPP2R5B	protein phosphatase 2, regulatory subunit B', beta	-0.17	0.2218	0.9758
ENSG00000068976	PYGM	phosphorylase, glycogen, muscle	-0.44	0.3296	0.9987
ENSG00000069020	MAST4	microtubule associated serine/threonine kinase family member 4	-0.11	0.3967	0.9987
ENSG00000069188	SDK2	sidekick cell adhesion molecule 2	-0.01	0.9359	0.9997
ENSG00000069248	NUP133	nucleoporin 133kDa	-0.03	0.7902	0.9987
ENSG00000069275	NUCKS1	nuclear casein kinase and cyclin-dependent kinase substrate 1	-0.09	0.3218	0.9987
ENSG00000069329	VPS35	vacuolar protein sorting 35 homolog (S. cerevisiae)	-0.02	0.7907	0.9987
ENSG00000069345	DNAJA2	DnaJ (Hsp40) homolog, subfamily A, member 2	0.12	0.221	0.9756
ENSG00000069399	BCL3	B-cell CLL/lymphoma 3	0.28	0.3452	0.9987
ENSG00000069424	KCNAB2	potassium voltage-gated channel, shaker-related subfamily, beta member 2	0.06	0.7299	0.9987
ENSG00000069509	FUNDC1	FUN14 domain containing 1	-0.41	0.0016	0.1559
ENSG00000069535	MAOB	monoamine oxidase B	-0.72	0.0161	0.4845
ENSG00000069667	RORA	RAR-related orphan receptor A	0.2	0.321	0.9987
ENSG00000069696	DRD4	dopamine receptor D4	-0.26	0.4925	0.9987
ENSG00000069702	TGFBR3	transforming growth factor, beta receptor III	-0.67	0.0576	0.7727
ENSG00000069712	KIAA1107	KIAA1107	-0.06	0.4401	0.9987
ENSG00000069849	ATP1B3	ATPase, Na+/K+ transporting, beta 3 polypeptide	0.04	0.5259	0.9987
ENSG00000069869	NEDD4	neural precursor cell expressed, developmentally down-regulated 4, E3 ubiquitin protein ligase	-0.54	0.0931	0.849
ENSG00000069943	PIGB	phosphatidylinositol glycan anchor biosynthesis, class B	0.18	0.5632	0.9987
ENSG00000069956	MAPK6	mitogen-activated protein kinase 6	0.18	0.1997	0.9704
ENSG00000069966	GNB5	guanine nucleotide binding protein (G protein), beta 5	0.23	0.0149	0.4695
ENSG00000069974	RAB27A	RAB27A, member RAS oncogene family	0.07	0.863	0.9995
ENSG00000069998	CECR5	cat eye syndrome chromosome region, candidate 5	0.1	0.6378	0.9987
ENSG00000070010	UFD1L	ubiquitin fusion degradation 1 like (yeast)	-0.09	0.4966	0.9987
ENSG00000070018	LRP6	low density lipoprotein receptor-related protein 6	-0.1	0.3628	0.9987
ENSG00000070047	PHRF1	PHD and ring finger domains 1	-0.05	0.6507	0.9987
ENSG00000070061	IKBKAP	inhibitor of kappa light polypeptide gene enhancer in B-cells, kinase complex-associated protein	-0.11	0.3661	0.9987
ENSG00000070081	NUCB2	nucleobindin 2	-0.07	0.4256	0.9987
ENSG00000070087	PFN2	profilin 2	-0.1	0.3477	0.9987
ENSG00000070159	PTPN3	protein tyrosine phosphatase, non-receptor type 3	-0.52	0.1779	0.9592
ENSG00000070214	SLC44A1	solute carrier family 44 (choline transporter), member 1	-0.09	0.638	0.9987
ENSG00000070269	TMEM260	transmembrane protein 260	0.1	0.6408	0.9987
ENSG00000070366	SMG6	SMG6 nonsense mediated mRNA decay factor	-0.12	0.3138	0.9987
ENSG00000070367	EXOC5	exocyst complex component 5	0.13	0.1026	0.8631
ENSG00000070371	CLTCL1	clathrin, heavy chain-like 1	0.22	0.343	0.9987
ENSG00000070404	FSTL3	follistatin-like 3 (secreted glycoprotein)	0.37	0.3561	0.9987
ENSG00000070413	DGCR2	DiGeorge syndrome critical region gene 2	0.01	0.9555	0.9997
ENSG00000070423	RNF126	ring finger protein 126	0.04	0.6993	0.9987
ENSG00000070444	MNT	MAX network transcriptional repressor	-0.01	0.9327	0.9997
ENSG00000070476	ZXDC	ZXD family zinc finger C	-0.1	0.4685	0.9987
ENSG00000070495	JMJD6	jumonji domain containing 6	-0.18	0.2198	0.9756
ENSG00000070501	POLB	polymerase (DNA directed), beta	-0.08	0.4668	0.9987
ENSG00000070540	WIPI1	WD repeat domain, phosphoinositide interacting 1	0.19	0.4036	0.9987
ENSG00000070610	GBA2	glucosidase, beta (bile acid) 2	0.12	0.4377	0.9987
ENSG00000070614	NDST1	N-deacetylase/N-sulfotransferase (heparan glucosaminyl) 1	0.14	0.1654	0.9458
ENSG00000070669	ASNS	asparagine synthetase (glutamine-hydrolyzing)	0.07	0.4664	0.9987
ENSG00000070718	AP3M2	adaptor-related protein complex 3, mu 2 subunit	-0.01	0.9301	0.9997
ENSG00000070729	CNGB1	cyclic nucleotide gated channel beta 1	0.19	0.5208	0.9987
ENSG00000070756	PABPC1	poly(A) binding protein, cytoplasmic 1	0	0.9649	0.9997
ENSG00000070761	C16orf80	chromosome 16 open reading frame 80	-0.06	0.6224	0.9987
ENSG00000070770	CSNK2A2	casein kinase 2, alpha prime polypeptide	0.11	0.2194	0.9756
ENSG00000070778	PTPN21	protein tyrosine phosphatase, non-receptor type 21	-0.09	0.6953	0.9987
ENSG00000070785	EIF2B3	eukaryotic translation initiation factor 2B, subunit 3 gamma, 58kDa	-0.11	0.3402	0.9987
ENSG00000070808	CAMK2A	calcium/calmodulin-dependent protein kinase II alpha	0.08	0.707	0.9987
ENSG00000070814	TCOF1	Treacher Collins-Franceschetti syndrome 1	-0.09	0.3199	0.9987
ENSG00000070831	CDC42	cell division cycle 42	-0.02	0.8516	0.9995
ENSG00000070882	OSBPL3	oxysterol binding protein-like 3	-0.2	0.5291	0.9987
ENSG00000070886	EPHA8	EPH receptor A8	0.74	0.0075	0.3395
ENSG00000070950	RAD18	RAD18 homolog (S. cerevisiae)	0.03	0.9216	0.9997
ENSG00000070961	ATP2B1	ATPase, Ca++ transporting, plasma membrane 1	-0.14	0.1352	0.9147
ENSG00000071051	NCK2	NCK adaptor protein 2	0.03	0.7912	0.9987
ENSG00000071054	MAP4K4	mitogen-activated protein kinase kinase kinase kinase 4	-0.03	0.6675	0.9987
ENSG00000071073	MGAT4A	mannosyl (alpha-1,3-)-glycoprotein beta-1,4-N-acetylglucosaminyltransferase, isozyme A	-0.06	0.5065	0.9987
ENSG00000071082	RPL31	ribosomal protein L31	-0.01	0.9221	0.9997
ENSG00000071127	WDR1	WD repeat domain 1	-0.16	0.4127	0.9987
ENSG00000071189	SNX13	sorting nexin 13	-0.12	0.2666	0.9899
ENSG00000071205	ARHGAP10	Rho GTPase activating protein 10	0.16	0.8207	0.9995
ENSG00000071242	RPS6KA2	ribosomal protein S6 kinase, 90kDa, polypeptide 2	0.45	0.0006	0.0977
ENSG00000071243	ING3	inhibitor of growth family, member 3	0.02	0.8639	0.9995
ENSG00000071246	VASH1	vasohibin 1	0.04	0.7816	0.9987
ENSG00000071282	LMCD1	LIM and cysteine-rich domains 1	0.44	0.4346	0.9987
ENSG00000071462	WBSCR22	Williams Beuren syndrome chromosome region 22	0	0.9804	0.9997
ENSG00000071537	SEL1L	sel-1 suppressor of lin-12-like (C. elegans)	-0.05	0.4946	0.9987
ENSG00000071539	TRIP13	thyroid hormone receptor interactor 13	-0.26	0.5539	0.9987
ENSG00000071553	ATP6AP1	ATPase, H+ transporting, lysosomal accessory protein 1	0.11	0.2917	0.9987
ENSG00000071564	TCF3	transcription factor 3	0.12	0.4536	0.9987
ENSG00000071575	TRIB2	tribbles pseudokinase 2	-0.07	0.5355	0.9987
ENSG00000071626	DAZAP1	DAZ associated protein 1	0.05	0.684	0.9987
ENSG00000071655	MBD3	methyl-CpG binding domain protein 3	0.03	0.8125	0.9995
ENSG00000071794	HLTF	helicase-like transcription factor	-0.03	0.6938	0.9987
ENSG00000071859	FAM50A	family with sequence similarity 50, member A	0.06	0.6268	0.9987
ENSG00000071889	FAM3A	family with sequence similarity 3, member A	0.04	0.7955	0.9987
ENSG00000071894	CPSF1	cleavage and polyadenylation specific factor 1, 160kDa	0.06	0.6344	0.9987
ENSG00000071994	PDCD2	programmed cell death 2	-0.05	0.5955	0.9987
ENSG00000072041	SLC6A15	solute carrier family 6 (neutral amino acid transporter), member 15	0.01	0.962	0.9997
ENSG00000072042	RDH11	retinol dehydrogenase 11 (all-trans/9-cis/11-cis)	0.01	0.9547	0.9997
ENSG00000072062	PRKACA	protein kinase, cAMP-dependent, catalytic, alpha	0.19	0.0922	0.849
ENSG00000072071	LPHN1	latrophilin 1	0.11	0.2345	0.9831
ENSG00000072110	ACTN1	actinin, alpha 1	0.23	0.4364	0.9987
ENSG00000072121	ZFYVE26	zinc finger, FYVE domain containing 26	0.2	0.2781	0.9987
ENSG00000072134	EPN2	epsin 2	0.03	0.7429	0.9987
ENSG00000072135	PTPN18	protein tyrosine phosphatase, non-receptor type 18 (brain-derived)	-0.13	0.2831	0.9987
ENSG00000072182	ASIC4	acid-sensing (proton-gated) ion channel family member 4	-0.1	0.736	0.9987
ENSG00000072195	SPEG	SPEG complex locus	0.03	0.8461	0.9995
ENSG00000072210	ALDH3A2	aldehyde dehydrogenase 3 family, member A2	0.1	0.3577	0.9987
ENSG00000072274	TFRC	transferrin receptor	0.04	0.8625	0.9995
ENSG00000072310	SREBF1	sterol regulatory element binding transcription factor 1	0.56	0.0835	0.8294
ENSG00000072364	AFF4	AF4/FMR2 family, member 4	0	0.9902	0.9997
ENSG00000072401	UBE2D1	ubiquitin-conjugating enzyme E2D 1	0.03	0.7937	0.9987
ENSG00000072415	MPP5	membrane protein, palmitoylated 5 (MAGUK p55 subfamily member 5)	0	0.9874	0.9997
ENSG00000072422	RHOBTB1	Rho-related BTB domain containing 1	0.13	0.3737	0.9987
ENSG00000072501	SMC1A	structural maintenance of chromosomes 1A	0.08	0.3149	0.9987
ENSG00000072506	HSD17B10	hydroxysteroid (17-beta) dehydrogenase 10	-0.08	0.5559	0.9987
ENSG00000072518	MARK2	MAP/microtubule affinity-regulating kinase 2	0.07	0.4925	0.9987
ENSG00000072571	HMMR	hyaluronan-mediated motility receptor (RHAMM)	0.66	0.1228	0.897
ENSG00000072609	CHFR	checkpoint with forkhead and ring finger domains, E3 ubiquitin protein ligase	0.37	0.039	0.6811
ENSG00000072657	TRHDE	thyrotropin-releasing hormone degrading enzyme	-0.02	0.9433	0.9997
ENSG00000072682	P4HA2	prolyl 4-hydroxylase, alpha polypeptide II	0.05	0.8696	0.9995
ENSG00000072736	NFATC3	nuclear factor of activated T-cells, cytoplasmic, calcineurin-dependent 3	-0.1	0.6722	0.9987
ENSG00000072756	TRNT1	tRNA nucleotidyl transferase, CCA-adding, 1	-0.26	0.1723	0.9509
ENSG00000072778	ACADVL	acyl-CoA dehydrogenase, very long chain	0.06	0.7819	0.9987
ENSG00000072786	STK10	serine/threonine kinase 10	0.03	0.9237	0.9997
ENSG00000072803	FBXW11	F-box and WD repeat domain containing 11	-0.02	0.8643	0.9995
ENSG00000072818	ACAP1	ArfGAP with coiled-coil, ankyrin repeat and PH domains 1	0.19	0.5678	0.9987
ENSG00000072832	CRMP1	collapsin response mediator protein 1	0.11	0.3887	0.9987
ENSG00000072849	DERL2	derlin 2	0.08	0.4175	0.9987
ENSG00000072864	NDE1	nudE neurodevelopment protein 1	-0.01	0.9817	0.9997
ENSG00000072952	MRVI1	murine retrovirus integration site 1 homolog	0.06	0.9056	0.9997
ENSG00000072954	TMEM38A	transmembrane protein 38A	0.16	0.3097	0.9987
ENSG00000072958	AP1M1	adaptor-related protein complex 1, mu 1 subunit	0.07	0.6709	0.9987
ENSG00000073008	PVR	poliovirus receptor	0.2	0.2449	0.9881
ENSG00000073050	XRCC1	X-ray repair complementing defective repair in Chinese hamster cells 1	-0.03	0.8579	0.9995
ENSG00000073060	SCARB1	scavenger receptor class B, member 1	0.33	0.1608	0.9403
ENSG00000073111	MCM2	minichromosome maintenance complex component 2	0.11	0.6903	0.9987
ENSG00000073150	PANX2	pannexin 2	-0.05	0.7384	0.9987
ENSG00000073169	SELO	Selenoprotein O	0.42	0.2858	0.9987
ENSG00000073331	ALPK1	alpha-kinase 1	-0.77	0.0605	0.7727
ENSG00000073350	LLGL2	lethal giant larvae homolog 2 (Drosophila)	-0.82	0.1742	0.954
ENSG00000073417	PDE8A	phosphodiesterase 8A	0.44	0.2306	0.9803
ENSG00000073464	CLCN4	chloride channel, voltage-sensitive 4	0.12	0.2439	0.9881
ENSG00000073536	NLE1	notchless homolog 1 (Drosophila)	-0.32	0.1841	0.9592
ENSG00000073578	SDHA	succinate dehydrogenase complex, subunit A, flavoprotein (Fp)	0.21	0.0581	0.7727
ENSG00000073584	SMARCE1	SWI/SNF related, matrix associated, actin dependent regulator of chromatin, subfamily e, member 1	-0.1	0.2248	0.9785
ENSG00000073605	GSDMB	gasdermin B	-0.34	0.2878	0.9987
ENSG00000073614	KDM5A	lysine (K)-specific demethylase 5A	-0.01	0.9188	0.9997
ENSG00000073670	ADAM11	ADAM metallopeptidase domain 11	0.39	0.0293	0.6063
ENSG00000073711	PPP2R3A	protein phosphatase 2, regulatory subunit B'', alpha	-0.01	0.951	0.9997
ENSG00000073712	FERMT2	fermitin family member 2	-0.06	0.6767	0.9987
ENSG00000073792	IGF2BP2	insulin-like growth factor 2 mRNA binding protein 2	-0.09	0.2795	0.9987
ENSG00000073803	MAP3K13	mitogen-activated protein kinase kinase kinase 13	0.02	0.8704	0.9995
ENSG00000073849	ST6GAL1	ST6 beta-galactosamide alpha-2,6-sialyltranferase 1	0.1	0.3102	0.9987
ENSG00000073910	FRY	furry homolog (Drosophila)	-0.28	0.0208	0.5435
ENSG00000073921	PICALM	phosphatidylinositol binding clathrin assembly protein	-0.02	0.8232	0.9995
ENSG00000073969	NSF	N-ethylmaleimide-sensitive factor	-0.05	0.5555	0.9987
ENSG00000074047	GLI2	GLI family zinc finger 2	-0.14	0.6504	0.9987
ENSG00000074054	CLASP1	cytoplasmic linker associated protein 1	0	0.968	0.9997
ENSG00000074071	MRPS34	mitochondrial ribosomal protein S34	-0.01	0.9252	0.9997
ENSG00000074181	NOTCH3	notch 3	0.32	0.1229	0.897
ENSG00000074201	CLNS1A	chloride channel, nucleotide-sensitive, 1A	-0.13	0.2947	0.9987
ENSG00000074211	PPP2R2C	protein phosphatase 2, regulatory subunit B, gamma	-0.02	0.8802	0.9995
ENSG00000074219	TEAD2	TEA domain family member 2	0.34	0.1978	0.9694
ENSG00000074266	EED	embryonic ectoderm development	-0.07	0.599	0.9987
ENSG00000074276	CDHR2	cadherin-related family member 2	0.39	0.3982	0.9987
ENSG00000074317	SNCB	synuclein, beta	0.73	0.0056	0.2966
ENSG00000074319	TSG101	tumor susceptibility 101	-0.14	0.257	0.9899
ENSG00000074356	C17orf85	chromosome 17 open reading frame 85	0.03	0.6793	0.9987
ENSG00000074416	MGLL	monoglyceride lipase	-0.17	0.6511	0.9987
ENSG00000074527	NTN4	netrin 4	-0.36	0.1094	0.8819
ENSG00000074582	BCS1L	BC1 (ubiquinol-cytochrome c reductase) synthesis-like	-0.07	0.7189	0.9987
ENSG00000074590	NUAK1	NUAK family, SNF1-like kinase, 1	-0.03	0.7944	0.9987
ENSG00000074603	DPP8	dipeptidyl-peptidase 8	-0.02	0.7815	0.9987
ENSG00000074621	SLC24A1	solute carrier family 24 (sodium/potassium/calcium exchanger), member 1	-0.17	0.5721	0.9987
ENSG00000074657	ZNF532	zinc finger protein 532	0.09	0.3308	0.9987
ENSG00000074695	LMAN1	lectin, mannose-binding, 1	-0.14	0.1214	0.897
ENSG00000074696	PTPLAD1	protein tyrosine phosphatase-like A domain containing 1	-0.05	0.5063	0.9987
ENSG00000074706	IPCEF1	interaction protein for cytohesin exchange factors 1	-0.38	0.3526	0.9987
ENSG00000074755	ZZEF1	zinc finger, ZZ-type with EF-hand domain 1	0.02	0.8498	0.9995
ENSG00000074800	ENO1	enolase 1, (alpha)	0.03	0.8522	0.9995
ENSG00000074842	C19orf10	chromosome 19 open reading frame 10	-0.13	0.4208	0.9987
ENSG00000074855	ANO8	anoctamin 8	-0.02	0.8439	0.9995
ENSG00000074935	TUBE1	tubulin, epsilon 1	0.09	0.7027	0.9987
ENSG00000074964	ARHGEF10L	Rho guanine nucleotide exchange factor (GEF) 10-like	-0.04	0.5819	0.9987
ENSG00000075043	KCNQ2	potassium voltage-gated channel, KQT-like subfamily, member 2	0.51	0.01	0.393
ENSG00000075089	ACTR6	ARP6 actin-related protein 6 homolog (yeast)	0	0.9749	0.9997
ENSG00000075131	TIPIN	TIMELESS interacting protein	0.17	0.4698	0.9987
ENSG00000075142	SRI	sorcin	0	0.9615	0.9997
ENSG00000075151	EIF4G3	eukaryotic translation initiation factor 4 gamma, 3	0.02	0.7538	0.9987
ENSG00000075188	NUP37	nucleoporin 37kDa	-0.28	0.3572	0.9987
ENSG00000075213	SEMA3A	sema domain, immunoglobulin domain (Ig), short basic domain, secreted, (semaphorin) 3A	0.23	0.1595	0.9391
ENSG00000075218	GTSE1	G-2 and S-phase expressed 1	0.64	0.1518	0.9305
ENSG00000075223	SEMA3C	sema domain, immunoglobulin domain (Ig), short basic domain, secreted, (semaphorin) 3C	-0.77	0.0019	0.1752
ENSG00000075234	TTC38	tetratricopeptide repeat domain 38	0.24	0.4892	0.9987
ENSG00000075239	ACAT1	acetyl-CoA acetyltransferase 1	-0.01	0.958	0.9997
ENSG00000075240	GRAMD4	GRAM domain containing 4	-0.17	0.6685	0.9987
ENSG00000075275	CELSR1	cadherin, EGF LAG seven-pass G-type receptor 1	0.06	0.8302	0.9995
ENSG00000075292	ZNF638	zinc finger protein 638	-0.01	0.9016	0.9997
ENSG00000075303	SLC25A40	solute carrier family 25, member 40	-0.05	0.7947	0.9987
ENSG00000075336	TIMM21	translocase of inner mitochondrial membrane 21 homolog (yeast)	-0.22	0.1149	0.8903
ENSG00000075340	ADD2	adducin 2 (beta)	0.15	0.1894	0.9611
ENSG00000075391	RASAL2	RAS protein activator like 2	-0.25	0.0552	0.7715
ENSG00000075399	VPS9D1	VPS9 domain containing 1	0.05	0.7454	0.9987
ENSG00000075407	ZNF37A	zinc finger protein 37A	0.03	0.8934	0.9997
ENSG00000075413	MARK3	MAP/microtubule affinity-regulating kinase 3	-0.01	0.8963	0.9997
ENSG00000075415	SLC25A3	solute carrier family 25 (mitochondrial carrier; phosphate carrier), member 3	0.02	0.8599	0.9995
ENSG00000075420	FNDC3B	fibronectin type III domain containing 3B	0.05	0.9126	0.9997
ENSG00000075426	FOSL2	FOS-like antigen 2	-0.53	0.2732	0.9979
ENSG00000075461	CACNG4	calcium channel, voltage-dependent, gamma subunit 4	-0.1	0.2338	0.9829
ENSG00000075539	FRYL	FRY-like	-0.11	0.2112	0.9756
ENSG00000075568	TMEM131	transmembrane protein 131	-0.09	0.519	0.9987
ENSG00000075618	FSCN1	fascin homolog 1, actin-bundling protein (Strongylocentrotus purpuratus)	-0.04	0.7099	0.9987
ENSG00000075624	ACTB	actin, beta	0.06	0.5899	0.9987
ENSG00000075711	DLG1	discs, large homolog 1 (Drosophila)	-0.32	0.0977	0.8553
ENSG00000075785	RAB7A	RAB7A, member RAS oncogene family	-0.05	0.5691	0.9987
ENSG00000075790	BCAP29	B-cell receptor-associated protein 29	0	0.9931	0.9997
ENSG00000075826	SEC31B	SEC31 homolog B (S. cerevisiae)	-0.11	0.6918	0.9987
ENSG00000075856	SART3	squamous cell carcinoma antigen recognized by T cells 3	-0.08	0.4003	0.9987
ENSG00000075891	PAX2	paired box 2	0.43	0.0404	0.6923
ENSG00000075914	EXOSC7	exosome component 7	0	0.9924	0.9997
ENSG00000075945	KIFAP3	kinesin-associated protein 3	-0.03	0.665	0.9987
ENSG00000075975	MKRN2	makorin ring finger protein 2	0.02	0.9119	0.9997
ENSG00000076003	MCM6	minichromosome maintenance complex component 6	0.2	0.1675	0.9458
ENSG00000076043	REXO2	RNA exonuclease 2	-0.04	0.8671	0.9995
ENSG00000076053	RBM7	RNA binding motif protein 7	-0.16	0.2254	0.9785
ENSG00000076108	BAZ2A	bromodomain adjacent to zinc finger domain, 2A	-0.01	0.9216	0.9997
ENSG00000076201	PTPN23	protein tyrosine phosphatase, non-receptor type 23	-0.02	0.8304	0.9995
ENSG00000076242	MLH1	mutL homolog 1	0.06	0.552	0.9987
ENSG00000076248	UNG	uracil-DNA glycosylase	-0.03	0.8321	0.9995
ENSG00000076321	KLHL20	kelch-like family member 20	-0.16	0.0642	0.7796
ENSG00000076344	RGS11	regulator of G-protein signaling 11	-0.07	0.8011	0.9988
ENSG00000076351	SLC46A1	solute carrier family 46 (folate transporter), member 1	-0.27	0.2493	0.9899
ENSG00000076356	PLXNA2	plexin A2	-0.28	0.1261	0.9055
ENSG00000076382	SPAG5	sperm associated antigen 5	0.06	0.8912	0.9997
ENSG00000076513	ANKRD13A	ankyrin repeat domain 13A	0	0.9901	0.9997
ENSG00000076554	TPD52	tumor protein D52	0.17	0.3858	0.9987
ENSG00000076555	ACACB	acetyl-CoA carboxylase beta	0.44	0.2996	0.9987
ENSG00000076604	TRAF4	TNF receptor-associated factor 4	0.03	0.9025	0.9997
ENSG00000076641	PAG1	phosphoprotein associated with glycosphingolipid microdomains 1	-0.22	0.3753	0.9987
ENSG00000076650	GPATCH1	G patch domain containing 1	0.19	0.1309	0.9141
ENSG00000076685	NT5C2	5'-nucleotidase, cytosolic II	-0.06	0.4992	0.9987
ENSG00000076706	MCAM	melanoma cell adhesion molecule	-0.22	0.4026	0.9987
ENSG00000076716	GPC4	glypican 4	0.08	0.8466	0.9995
ENSG00000076826	CAMSAP3	calmodulin regulated spectrin-associated protein family, member 3	0.22	0.0854	0.8305
ENSG00000076864	RAP1GAP	RAP1 GTPase activating protein	0.31	0.0338	0.6444
ENSG00000076928	ARHGEF1	Rho guanine nucleotide exchange factor (GEF) 1	0.35	0.2606	0.9899
ENSG00000076984	MAP2K7	mitogen-activated protein kinase kinase 7	-0.09	0.3764	0.9987
ENSG00000077044	DGKD	diacylglycerol kinase, delta 130kDa	-0.05	0.5902	0.9987
ENSG00000077063	CTTNBP2	cortactin binding protein 2	-0.2	0.0947	0.8542
ENSG00000077080	ACTL6B	actin-like 6B	-0.1	0.3605	0.9987
ENSG00000077097	TOP2B	topoisomerase (DNA) II beta 180kDa	0.03	0.7019	0.9987
ENSG00000077147	TM9SF3	transmembrane 9 superfamily member 3	-0.12	0.2817	0.9987
ENSG00000077152	UBE2T	ubiquitin-conjugating enzyme E2T (putative)	0.4	0.0504	0.7445
ENSG00000077157	PPP1R12B	protein phosphatase 1, regulatory subunit 12B	-0.08	0.3904	0.9987
ENSG00000077232	DNAJC10	DnaJ (Hsp40) homolog, subfamily C, member 10	-0.06	0.4995	0.9987
ENSG00000077235	GTF3C1	general transcription factor IIIC, polypeptide 1, alpha 220kDa	-0.1	0.3781	0.9987
ENSG00000077238	IL4R	interleukin 4 receptor	0.19	0.6869	0.9987
ENSG00000077254	USP33	ubiquitin specific peptidase 33	-0.01	0.9519	0.9997
ENSG00000077264	PAK3	p21 protein (Cdc42/Rac)-activated kinase 3	-0.32	0.0175	0.5093
ENSG00000077279	DCX	doublecortin	-0.36	0.0125	0.4411
ENSG00000077312	SNRPA	small nuclear ribonucleoprotein polypeptide A	0.24	0.1741	0.954
ENSG00000077327	SPAG6	sperm associated antigen 6	-0.64	0.0682	0.7912
ENSG00000077348	EXOSC5	exosome component 5	0.21	0.4653	0.9987
ENSG00000077380	DYNC1I2	dynein, cytoplasmic 1, intermediate chain 2	-0.01	0.9211	0.9997
ENSG00000077454	LRCH4	leucine-rich repeats and calponin homology (CH) domain containing 4	-0.03	0.7705	0.9987
ENSG00000077458	FAM76B	family with sequence similarity 76, member B	-0.08	0.4749	0.9987
ENSG00000077463	SIRT6	sirtuin 6	0.32	0.0752	0.8158
ENSG00000077514	POLD3	polymerase (DNA-directed), delta 3, accessory subunit	0.27	0.0559	0.7715
ENSG00000077549	CAPZB	capping protein (actin filament) muscle Z-line, beta	0.05	0.5021	0.9987
ENSG00000077585	GPR137B	G protein-coupled receptor 137B	-0.07	0.8116	0.9995
ENSG00000077616	NAALAD2	N-acetylated alpha-linked acidic dipeptidase 2	0.12	0.6115	0.9987
ENSG00000077684	JADE1	jade family PHD finger 1	-0.12	0.475	0.9987
ENSG00000077721	UBE2A	ubiquitin-conjugating enzyme E2A	-0.01	0.9591	0.9997
ENSG00000077782	FGFR1	fibroblast growth factor receptor 1	-0.23	0.3024	0.9987
ENSG00000077809	GTF2I	general transcription factor IIi	-0.22	0.2637	0.9899
ENSG00000077942	FBLN1	fibulin 1	0.64	0.0025	0.1953
ENSG00000078018	MAP2	microtubule-associated protein 2	0.04	0.6443	0.9987
ENSG00000078043	PIAS2	protein inhibitor of activated STAT, 2	-0.12	0.2846	0.9987
ENSG00000078053	AMPH	amphiphysin	0.13	0.2382	0.9866
ENSG00000078061	ARAF	v-raf murine sarcoma 3611 viral oncogene homolog	-0.17	0.6858	0.9987
ENSG00000078070	MCCC1	methylcrotonoyl-CoA carboxylase 1 (alpha)	0.09	0.4427	0.9987
ENSG00000078114	NEBL	nebulette	0.07	0.6976	0.9987
ENSG00000078124	ACER3	alkaline ceramidase 3	-0.05	0.6413	0.9987
ENSG00000078140	UBE2K	ubiquitin-conjugating enzyme E2K	-0.08	0.2949	0.9987
ENSG00000078142	PIK3C3	phosphatidylinositol 3-kinase, catalytic subunit type 3	-0.23	0.0357	0.6526
ENSG00000078177	N4BP2	NEDD4 binding protein 2	-0.11	0.1983	0.9694
ENSG00000078237	C12orf5	chromosome 12 open reading frame 5	0.01	0.9776	0.9997
ENSG00000078246	TULP3	tubby like protein 3	0.05	0.7777	0.9987
ENSG00000078269	SYNJ2	synaptojanin 2	0.28	0.5427	0.9987
ENSG00000078295	ADCY2	adenylate cyclase 2 (brain)	0.19	0.5912	0.9987
ENSG00000078304	PPP2R5C	protein phosphatase 2, regulatory subunit B', gamma	0.04	0.5843	0.9987
ENSG00000078328	RBFOX1	RNA binding protein, fox-1 homolog (C. elegans) 1	0.04	0.7781	0.9987
ENSG00000078369	GNB1	guanine nucleotide binding protein (G protein), beta polypeptide 1	0.05	0.5151	0.9987
ENSG00000078399	HOXA9	homeobox A9	-1.76	0	0.0018
ENSG00000078403	MLLT10	myeloid/lymphoid or mixed-lineage leukemia (trithorax homolog, Drosophila); translocated to, 10	0.06	0.4933	0.9987
ENSG00000078487	ZCWPW1	zinc finger, CW type with PWWP domain 1	0.22	0.3605	0.9987
ENSG00000078549	ADCYAP1R1	adenylate cyclase activating polypeptide 1 (pituitary) receptor type I	0.1	0.5171	0.9987
ENSG00000078618	NRD1	nardilysin (N-arginine dibasic convertase)	0.07	0.3862	0.9987
ENSG00000078668	VDAC3	voltage-dependent anion channel 3	0.02	0.8172	0.9995
ENSG00000078674	PCM1	pericentriolar material 1	0.04	0.726	0.9987
ENSG00000078687	TNRC6C	trinucleotide repeat containing 6C	0.08	0.4783	0.9987
ENSG00000078699	CBFA2T2	core-binding factor, runt domain, alpha subunit 2; translocated to, 2	0.17	0.0942	0.8512
ENSG00000078725	BRINP1	bone morphogenetic protein/retinoic acid inducible neural-specific 1	0.26	0.0662	0.7823
ENSG00000078747	ITCH	itchy E3 ubiquitin protein ligase	0.04	0.7705	0.9987
ENSG00000078804	TP53INP2	tumor protein p53 inducible nuclear protein 2	-0.03	0.9176	0.9997
ENSG00000078808	SDF4	stromal cell derived factor 4	0.04	0.7564	0.9987
ENSG00000078902	TOLLIP	toll interacting protein	0.18	0.0775	0.8165
ENSG00000078967	UBE2D4	ubiquitin-conjugating enzyme E2D 4 (putative)	-0.05	0.7821	0.9987
ENSG00000079101	CLUL1	clusterin-like 1 (retinal)	0.1	0.7249	0.9987
ENSG00000079102	RUNX1T1	runt-related transcription factor 1; translocated to, 1 (cyclin D-related)	0.51	0.0003	0.0627
ENSG00000079134	THOC1	THO complex 1	-0.36	0.132	0.9142
ENSG00000079150	FKBP7	FK506 binding protein 7	0.33	0.0917	0.8479
ENSG00000079156	OSBPL6	oxysterol binding protein-like 6	0.02	0.8557	0.9995
ENSG00000079215	SLC1A3	solute carrier family 1 (glial high affinity glutamate transporter), member 3	-2.03	0.0097	0.3909
ENSG00000079246	XRCC5	X-ray repair complementing defective repair in Chinese hamster cells 5 (double-strand-break rejoining)	0.03	0.7156	0.9987
ENSG00000079277	MKNK1	MAP kinase interacting serine/threonine kinase 1	0.41	0.0864	0.8352
ENSG00000079308	TNS1	tensin 1	-0.35	0.4201	0.9987
ENSG00000079313	REXO1	REX1, RNA exonuclease 1 homolog (S. cerevisiae)	0.5	0.046	0.721
ENSG00000079332	SAR1A	SAR1 homolog A (S. cerevisiae)	0.03	0.6685	0.9987
ENSG00000079387	SENP1	SUMO1/sentrin specific peptidase 1	0.07	0.5755	0.9987
ENSG00000079432	CIC	capicua transcriptional repressor	0.37	0.0114	0.4185
ENSG00000079435	LIPE	lipase, hormone-sensitive	0.07	0.7448	0.9987
ENSG00000079459	FDFT1	farnesyl-diphosphate farnesyltransferase 1	0.07	0.6951	0.9987
ENSG00000079462	PAFAH1B3	platelet-activating factor acetylhydrolase 1b, catalytic subunit 3 (29kDa)	0.04	0.7472	0.9987
ENSG00000079482	OPHN1	oligophrenin 1	0.27	0.0836	0.8294
ENSG00000079616	KIF22	kinesin family member 22	-0.08	0.744	0.9987
ENSG00000079691	LRRC16A	leucine rich repeat containing 16A	0.47	0.0743	0.8149
ENSG00000079739	PGM1	phosphoglucomutase 1	-0.15	0.5318	0.9987
ENSG00000079785	DDX1	DEAD (Asp-Glu-Ala-Asp) box helicase 1	0.06	0.474	0.9987
ENSG00000079805	DNM2	dynamin 2	-0.05	0.6725	0.9987
ENSG00000079819	EPB41L2	erythrocyte membrane protein band 4.1-like 2	-0.09	0.7745	0.9987
ENSG00000079841	RIMS1	regulating synaptic membrane exocytosis 1	-0.2	0.1569	0.9391
ENSG00000079931	MOXD1	monooxygenase, DBH-like 1	-0.74	0.0137	0.4573
ENSG00000079950	STX7	syntaxin 7	0.04	0.6597	0.9987
ENSG00000079974	RABL2B	RAB, member of RAS oncogene family-like 2B	0.04	0.6445	0.9987
ENSG00000079999	KEAP1	kelch-like ECH-associated protein 1	0.03	0.7888	0.9987
ENSG00000080007	DDX43	DEAD (Asp-Glu-Ala-Asp) box polypeptide 43	-4.35	0.0002	0.0521
ENSG00000080031	PTPRH	protein tyrosine phosphatase, receptor type, H	-0.09	0.7055	0.9987
ENSG00000080189	SLC35C2	solute carrier family 35 (GDP-fucose transporter), member C2	-0.04	0.7928	0.9987
ENSG00000080298	RFX3	regulatory factor X, 3 (influences HLA class II expression)	-0.07	0.3224	0.9987
ENSG00000080345	RIF1	RAP1 interacting factor homolog (yeast)	-0.03	0.7487	0.9987
ENSG00000080371	RAB21	RAB21, member RAS oncogene family	0.03	0.7228	0.9987
ENSG00000080503	SMARCA2	SWI/SNF related, matrix associated, actin dependent regulator of chromatin, subfamily a, member 2	0.19	0.023	0.5672
ENSG00000080546	SESN1	sestrin 1	-0.03	0.828	0.9995
ENSG00000080561	MID2	midline 2	-0.71	0.0883	0.8362
ENSG00000080603	SRCAP	Snf2-related CREBBP activator protein	0.1	0.5805	0.9987
ENSG00000080608	KIAA0020	KIAA0020	0.14	0.297	0.9987
ENSG00000080644	CHRNA3	cholinergic receptor, nicotinic, alpha 3 (neuronal)	0.95	0.0501	0.7445
ENSG00000080709	KCNN2	potassium intermediate/small conductance calcium-activated channel, subfamily N, member 2	0.43	0.4771	0.9987
ENSG00000080802	CNOT4	CCR4-NOT transcription complex, subunit 4	-0.04	0.6219	0.9987
ENSG00000080815	PSEN1	presenilin 1	-0.08	0.4523	0.9987
ENSG00000080819	CPOX	coproporphyrinogen oxidase	0.06	0.8092	0.9995
ENSG00000080822	CLDND1	claudin domain containing 1	-0.18	0.217	0.9756
ENSG00000080823	MOK	MOK protein kinase	0.01	0.9488	0.9997
ENSG00000080824	HSP90AA1	heat shock protein 90kDa alpha (cytosolic), class A member 1	-0.06	0.5186	0.9987
ENSG00000080839	RBL1	retinoblastoma-like 1 (p107)	-0.18	0.4762	0.9987
ENSG00000080845	DLGAP4	discs, large (Drosophila) homolog-associated protein 4	-0.04	0.6695	0.9987
ENSG00000080854	IGSF9B	immunoglobulin superfamily, member 9B	0.12	0.7093	0.9987
ENSG00000080947	CROCCP3	ciliary rootlet coiled-coil, rootletin pseudogene 3	-0.11	0.6915	0.9987
ENSG00000080986	NDC80	NDC80 kinetochore complex component	0.25	0.6215	0.9987
ENSG00000081014	AP4E1	adaptor-related protein complex 4, epsilon 1 subunit	0.14	0.4956	0.9987
ENSG00000081019	RSBN1	round spermatid basic protein 1	0.02	0.8275	0.9995
ENSG00000081026	MAGI3	membrane associated guanylate kinase, WW and PDZ domain containing 3	0.12	0.2185	0.9756
ENSG00000081059	TCF7	transcription factor 7 (T-cell specific, HMG-box)	0.1	0.6997	0.9987
ENSG00000081087	OSTM1	osteopetrosis associated transmembrane protein 1	-0.08	0.4177	0.9987
ENSG00000081138	CDH7	cadherin 7, type 2	0.07	0.7199	0.9987
ENSG00000081148	IMPG2	interphotoreceptor matrix proteoglycan 2	0.42	0.3537	0.9987
ENSG00000081154	PCNP	PEST proteolytic signal containing nuclear protein	-0.07	0.4717	0.9987
ENSG00000081177	EXD2	exonuclease 3'-5' domain containing 2	-0.31	0.1639	0.9436
ENSG00000081181	ARG2	arginase 2	0.26	0.0655	0.7814
ENSG00000081189	MEF2C	myocyte enhancer factor 2C	0.54	0.342	0.9987
ENSG00000081237	PTPRC	protein tyrosine phosphatase, receptor type, C	-0.9	0.2095	0.9755
ENSG00000081307	UBA5	ubiquitin-like modifier activating enzyme 5	-0.01	0.8947	0.9997
ENSG00000081320	STK17B	serine/threonine kinase 17b	0.36	0.4699	0.9987
ENSG00000081377	CDC14B	cell division cycle 14B	-0.04	0.8803	0.9995
ENSG00000081386	ZNF510	zinc finger protein 510	-0.08	0.5337	0.9987
ENSG00000081479	LRP2	low density lipoprotein receptor-related protein 2	-0.48	0.0043	0.2624
ENSG00000081665	ZNF506	zinc finger protein 506	0.04	0.7804	0.9987
ENSG00000081692	JMJD4	jumonji domain containing 4	-0.19	0.4051	0.9987
ENSG00000081721	DUSP12	dual specificity phosphatase 12	0.04	0.7469	0.9987
ENSG00000081760	AACS	acetoacetyl-CoA synthetase	0.06	0.5146	0.9987
ENSG00000081791	KIAA0141	KIAA0141	-0.24	0.0255	0.5787
ENSG00000081803	CADPS2	Ca++-dependent secretion activator 2	-0.53	0.0253	0.5787
ENSG00000081870	HSPB11	heat shock protein family B (small), member 11	0.22	0.3796	0.9987
ENSG00000081913	PHLPP1	PH domain and leucine rich repeat protein phosphatase 1	-0.1	0.3787	0.9987
ENSG00000082014	SMARCD3	SWI/SNF related, matrix associated, actin dependent regulator of chromatin, subfamily d, member 3	0.49	0.0013	0.1336
ENSG00000082068	WDR70	WD repeat domain 70	-0.02	0.8058	0.9995
ENSG00000082146	STRADB	STE20-related kinase adaptor beta	0.11	0.4749	0.9987
ENSG00000082153	BZW1	basic leucine zipper and W2 domains 1	0.12	0.2544	0.9899
ENSG00000082196	C1QTNF3	C1q and tumor necrosis factor related protein 3	-0.13	0.673	0.9987
ENSG00000082212	ME2	malic enzyme 2, NAD(+)-dependent, mitochondrial	-0.1	0.4673	0.9987
ENSG00000082213	C5orf22	chromosome 5 open reading frame 22	-0.06	0.6175	0.9987
ENSG00000082258	CCNT2	cyclin T2	0.02	0.8115	0.9995
ENSG00000082269	FAM135A	family with sequence similarity 135, member A	-0.2	0.0893	0.8392
ENSG00000082293	COL19A1	collagen, type XIX, alpha 1	0.82	0.0069	0.3299
ENSG00000082397	EPB41L3	erythrocyte membrane protein band 4.1-like 3	0.13	0.4314	0.9987
ENSG00000082438	COBLL1	cordon-bleu WH2 repeat protein-like 1	0.04	0.9559	0.9997
ENSG00000082458	DLG3	discs, large homolog 3 (Drosophila)	0.09	0.399	0.9987
ENSG00000082482	KCNK2	potassium channel, subfamily K, member 2	-0.56	0.0308	0.6224
ENSG00000082497	SERTAD4	SERTA domain containing 4	0.17	0.1096	0.8819
ENSG00000082512	TRAF5	TNF receptor-associated factor 5	0.03	0.9134	0.9997
ENSG00000082515	MRPL22	mitochondrial ribosomal protein L22	0.04	0.7318	0.9987
ENSG00000082516	GEMIN5	gem (nuclear organelle) associated protein 5	-0.17	0.2867	0.9987
ENSG00000082556	OPRK1	opioid receptor, kappa 1	-0.55	0.0992	0.8578
ENSG00000082641	NFE2L1	nuclear factor, erythroid 2-like 1	0.22	0.0243	0.5744
ENSG00000082684	SEMA5B	sema domain, seven thrombospondin repeats (type 1 and type 1-like), transmembrane domain (TM) and short cytoplasmic domain, (semaphorin) 5B	-0.05	0.6114	0.9987
ENSG00000082701	GSK3B	glycogen synthase kinase 3 beta	0.03	0.7169	0.9987
ENSG00000082781	ITGB5	integrin, beta 5	-0.19	0.612	0.9987
ENSG00000082805	ERC1	ELKS/RAB6-interacting/CAST family member 1	0.1	0.3685	0.9987
ENSG00000082898	XPO1	exportin 1 (CRM1 homolog, yeast)	0.07	0.5458	0.9987
ENSG00000082996	RNF13	ring finger protein 13	-0.26	0.1854	0.9592
ENSG00000083067	TRPM3	transient receptor potential cation channel, subfamily M, member 3	0.21	0.7483	0.9987
ENSG00000083093	PALB2	partner and localizer of BRCA2	-0.11	0.5684	0.9987
ENSG00000083097	DOPEY1	dopey family member 1	0.01	0.963	0.9997
ENSG00000083099	LYRM2	LYR motif containing 2	-0.16	0.1229	0.897
ENSG00000083123	BCKDHB	branched chain keto acid dehydrogenase E1, beta polypeptide	0.36	0.1945	0.9669
ENSG00000083168	KAT6A	K(lysine) acetyltransferase 6A	-0.01	0.8912	0.9997
ENSG00000083223	ZCCHC6	zinc finger, CCHC domain containing 6	0.02	0.8172	0.9995
ENSG00000083290	ULK2	unc-51 like autophagy activating kinase 2	-0.09	0.5257	0.9987
ENSG00000083312	TNPO1	transportin 1	-0.02	0.878	0.9995
ENSG00000083444	PLOD1	procollagen-lysine, 2-oxoglutarate 5-dioxygenase 1	0.43	0.0745	0.8149
ENSG00000083454	P2RX5	purinergic receptor P2X, ligand-gated ion channel, 5	0.13	0.634	0.9987
ENSG00000083457	ITGAE	integrin, alpha E (antigen CD103, human mucosal lymphocyte antigen 1; alpha polypeptide)	-0.22	0.2578	0.9899
ENSG00000083520	DIS3	DIS3 mitotic control homolog (S. cerevisiae)	-0.11	0.2277	0.9785
ENSG00000083535	PIBF1	progesterone immunomodulatory binding factor 1	0.08	0.6223	0.9987
ENSG00000083544	TDRD3	tudor domain containing 3	0.12	0.4619	0.9987
ENSG00000083635	NUFIP1	nuclear fragile X mental retardation protein interacting protein 1	0.28	0.1832	0.9592
ENSG00000083642	PDS5B	PDS5, regulator of cohesion maintenance, homolog B (S. cerevisiae)	-0.16	0.0765	0.8158
ENSG00000083720	OXCT1	3-oxoacid CoA transferase 1	0.11	0.4254	0.9987
ENSG00000083750	RRAGB	Ras-related GTP binding B	-0.32	0.0562	0.7715
ENSG00000083799	CYLD	cylindromatosis (turban tumor syndrome)	-0.05	0.6322	0.9987
ENSG00000083807	SLC27A5	solute carrier family 27 (fatty acid transporter), member 5	-0.21	0.2753	0.9987
ENSG00000083812	ZNF324	zinc finger protein 324	0.13	0.4749	0.9987
ENSG00000083814	ZNF671	zinc finger protein 671	0.39	0.1295	0.9136
ENSG00000083817	ZNF416	zinc finger protein 416	-0.26	0.4189	0.9987
ENSG00000083828	ZNF586	zinc finger protein 586	-0.28	0.3816	0.9987
ENSG00000083838	ZNF446	zinc finger protein 446	0.02	0.9293	0.9997
ENSG00000083844	ZNF264	zinc finger protein 264	0.11	0.6623	0.9987
ENSG00000083845	RPS5	ribosomal protein S5	-0.06	0.7041	0.9987
ENSG00000083857	FAT1	FAT atypical cadherin 1	0.31	0.2174	0.9756
ENSG00000083896	YTHDC1	YTH domain containing 1	-0.03	0.7428	0.9987
ENSG00000083937	CHMP2B	charged multivesicular body protein 2B	-0.07	0.654	0.9987
ENSG00000084070	SMAP2	small ArfGAP2	0.05	0.6537	0.9987
ENSG00000084072	PPIE	peptidylprolyl isomerase E (cyclophilin E)	0.18	0.3002	0.9987
ENSG00000084073	ZMPSTE24	zinc metallopeptidase STE24	0.02	0.8905	0.9997
ENSG00000084090	STARD7	StAR-related lipid transfer (START) domain containing 7	0	0.9428	0.9997
ENSG00000084092	NOA1	nitric oxide associated 1	-0.02	0.9113	0.9997
ENSG00000084093	REST	RE1-silencing transcription factor	0.04	0.919	0.9997
ENSG00000084112	SSH1	slingshot protein phosphatase 1	-0.07	0.5977	0.9987
ENSG00000084207	GSTP1	glutathione S-transferase pi 1	0.01	0.8506	0.9995
ENSG00000084234	APLP2	amyloid beta (A4) precursor-like protein 2	-0.08	0.3817	0.9987
ENSG00000084444	KIAA1467	KIAA1467	-0.03	0.8113	0.9995
ENSG00000084453	SLCO1A2	solute carrier organic anion transporter family, member 1A2	-0.27	0.0142	0.468
ENSG00000084463	WBP11	WW domain binding protein 11	0	0.9838	0.9997
ENSG00000084623	EIF3I	eukaryotic translation initiation factor 3, subunit I	-0.1	0.4389	0.9987
ENSG00000084628	NKAIN1	Na+/K+ transporting ATPase interacting 1	0.12	0.4847	0.9987
ENSG00000084652	TXLNA	taxilin alpha	-0.01	0.9471	0.9997
ENSG00000084676	NCOA1	nuclear receptor coactivator 1	-0.09	0.4342	0.9987
ENSG00000084693	AGBL5	ATP/GTP binding protein-like 5	0.09	0.4697	0.9987
ENSG00000084731	KIF3C	kinesin family member 3C	0.13	0.1798	0.9592
ENSG00000084733	RAB10	RAB10, member RAS oncogene family	0.07	0.3518	0.9987
ENSG00000084754	HADHA	hydroxyacyl-CoA dehydrogenase/3-ketoacyl-CoA thiolase/enoyl-CoA hydratase (trifunctional protein), alpha subunit	0.03	0.8124	0.9995
ENSG00000084764	MAPRE3	microtubule-associated protein, RP/EB family, member 3	-0.04	0.6577	0.9987
ENSG00000084774	CAD	carbamoyl-phosphate synthetase 2, aspartate transcarbamylase, and dihydroorotase	-0.02	0.9191	0.9997
ENSG00000085063	CD59	CD59 molecule, complement regulatory protein	0.06	0.5976	0.9987
ENSG00000085117	CD82	CD82 molecule	-0.41	0.3834	0.9987
ENSG00000085185	BCORL1	BCL6 corepressor-like 1	0.05	0.5692	0.9987
ENSG00000085224	ATRX	alpha thalassemia/mental retardation syndrome X-linked	-0.02	0.8585	0.9995
ENSG00000085231	TAF9	TAF9 RNA polymerase II, TATA box binding protein (TBP)-associated factor, 32kDa	0.03	0.7832	0.9987
ENSG00000085274	MYNN	myoneurin	0.29	0.0772	0.8165
ENSG00000085276	MECOM	MDS1 and EVI1 complex locus	0.5	0.0285	0.6008
ENSG00000085365	SCAMP1	secretory carrier membrane protein 1	-0.03	0.7448	0.9987
ENSG00000085377	PREP	prolyl endopeptidase	-0.03	0.8226	0.9995
ENSG00000085382	HACE1	HECT domain and ankyrin repeat containing E3 ubiquitin protein ligase 1	-0.05	0.745	0.9987
ENSG00000085415	SEH1L	SEH1-like (S. cerevisiae)	0.31	0.1362	0.9156
ENSG00000085433	WDR47	WD repeat domain 47	0.04	0.6673	0.9987
ENSG00000085449	WDFY1	WD repeat and FYVE domain containing 1	0.26	0.0575	0.7727
ENSG00000085491	SLC25A24	solute carrier family 25 (mitochondrial carrier; phosphate carrier), member 24	-0.05	0.7552	0.9987
ENSG00000085511	MAP3K4	mitogen-activated protein kinase kinase kinase 4	0.02	0.8568	0.9995
ENSG00000085514	PILRA	paired immunoglobin-like type 2 receptor alpha	0.94	0.0951	0.8546
ENSG00000085552	IGSF9	immunoglobulin superfamily, member 9	-0.13	0.2773	0.9987
ENSG00000085644	ZNF213	zinc finger protein 213	0.04	0.764	0.9987
ENSG00000085662	AKR1B1	aldo-keto reductase family 1, member B1 (aldose reductase)	0.04	0.7489	0.9987
ENSG00000085719	CPNE3	copine III	-0.4	0.0025	0.1959
ENSG00000085721	RRN3	RRN3 RNA polymerase I transcription factor homolog (S. cerevisiae)	-0.1	0.2726	0.9963
ENSG00000085733	CTTN	cortactin	-0.06	0.5243	0.9987
ENSG00000085760	MTIF2	mitochondrial translational initiation factor 2	0.04	0.7259	0.9987
ENSG00000085788	DDHD2	DDHD domain containing 2	0.03	0.7594	0.9987
ENSG00000085831	TTC39A	tetratricopeptide repeat domain 39A	-0.25	0.4625	0.9987
ENSG00000085832	EPS15	epidermal growth factor receptor pathway substrate 15	-0.03	0.761	0.9987
ENSG00000085871	MGST2	microsomal glutathione S-transferase 2	-0.34	0.5	0.9987
ENSG00000085872	CHERP	calcium homeostasis endoplasmic reticulum protein	-0.07	0.5483	0.9987
ENSG00000085978	ATG16L1	autophagy related 16-like 1 (S. cerevisiae)	0.15	0.4161	0.9987
ENSG00000085982	USP40	ubiquitin specific peptidase 40	-0.13	0.5649	0.9987
ENSG00000085998	POMGNT1	protein O-linked mannose N-acetylglucosaminyltransferase 1 (beta 1,2-)	-0.09	0.675	0.9987
ENSG00000086015	MAST2	microtubule associated serine/threonine kinase 2	-0.07	0.5133	0.9987
ENSG00000086061	DNAJA1	DnaJ (Hsp40) homolog, subfamily A, member 1	0.03	0.7251	0.9987
ENSG00000086062	B4GALT1	UDP-Gal:betaGlcNAc beta 1,4- galactosyltransferase, polypeptide 1	0.18	0.3673	0.9987
ENSG00000086065	CHMP5	charged multivesicular body protein 5	-0.1	0.4465	0.9987
ENSG00000086102	NFX1	nuclear transcription factor, X-box binding 1	0.06	0.5485	0.9987
ENSG00000086189	DIMT1	DIM1 dimethyladenosine transferase 1 homolog (S. cerevisiae)	-0.1	0.584	0.9987
ENSG00000086200	IPO11	importin 11	0.06	0.7514	0.9987
ENSG00000086232	EIF2AK1	eukaryotic translation initiation factor 2-alpha kinase 1	0.1	0.2765	0.9987
ENSG00000086289	EPDR1	ependymin related 1	-0.37	0.2412	0.9881
ENSG00000086300	SNX10	sorting nexin 10	0.08	0.3973	0.9987
ENSG00000086475	SEPHS1	selenophosphate synthetase 1	0.1	0.3982	0.9987
ENSG00000086504	MRPL28	mitochondrial ribosomal protein L28	0.13	0.6094	0.9987
ENSG00000086506	HBQ1	hemoglobin, theta 1	0.31	0.2534	0.9899
ENSG00000086544	ITPKC	inositol-trisphosphate 3-kinase C	0.02	0.9275	0.9997
ENSG00000086589	RBM22	RNA binding motif protein 22	0	0.9585	0.9997
ENSG00000086598	TMED2	transmembrane emp24 domain trafficking protein 2	-0.09	0.4083	0.9987
ENSG00000086619	ERO1LB	ERO1-like beta (S. cerevisiae)	-0.41	0.1009	0.8628
ENSG00000086666	ZFAND6	zinc finger, AN1-type domain 6	-0.04	0.6669	0.9987
ENSG00000086712	TXLNG	taxilin gamma	-0.38	0.0078	0.3479
ENSG00000086758	HUWE1	HECT, UBA and WWE domain containing 1, E3 ubiquitin protein ligase	0.08	0.2984	0.9987
ENSG00000086827	ZW10	zw10 kinetochore protein	-0.13	0.3381	0.9987
ENSG00000086848	ALG9	ALG9, alpha-1,2-mannosyltransferase	0.1	0.4628	0.9987
ENSG00000087008	ACOX3	acyl-CoA oxidase 3, pristanoyl	-0.03	0.9008	0.9997
ENSG00000087053	MTMR2	myotubularin related protein 2	0.04	0.8172	0.9995
ENSG00000087074	PPP1R15A	protein phosphatase 1, regulatory subunit 15A	0.09	0.4575	0.9987
ENSG00000087076	HSD17B14	hydroxysteroid (17-beta) dehydrogenase 14	-0.28	0.5562	0.9987
ENSG00000087085	ACHE	acetylcholinesterase (Yt blood group)	0.09	0.4912	0.9987
ENSG00000087086	FTL	ferritin, light polypeptide	-0.12	0.1885	0.9611
ENSG00000087087	SRRT	serrate RNA effector molecule homolog (Arabidopsis)	0.01	0.9554	0.9997
ENSG00000087088	BAX	BCL2-associated X protein	-0.48	0.0644	0.7796
ENSG00000087095	NLK	nemo-like kinase	0.12	0.4116	0.9987
ENSG00000087111	PIGS	phosphatidylinositol glycan anchor biosynthesis, class S	-0.01	0.9436	0.9997
ENSG00000087116	ADAMTS2	ADAM metallopeptidase with thrombospondin type 1 motif, 2	0.31	0.2322	0.981
ENSG00000087152	ATXN7L3	ataxin 7-like 3	0.04	0.7036	0.9987
ENSG00000087157	PGS1	phosphatidylglycerophosphate synthase 1	-0.16	0.3728	0.9987
ENSG00000087191	PSMC5	proteasome (prosome, macropain) 26S subunit, ATPase, 5	0.02	0.771	0.9987
ENSG00000087206	UIMC1	ubiquitin interaction motif containing 1	0.03	0.8237	0.9995
ENSG00000087245	MMP2	matrix metallopeptidase 2 (gelatinase A, 72kDa gelatinase, 72kDa type IV collagenase)	0.35	0.3556	0.9987
ENSG00000087253	LPCAT2	lysophosphatidylcholine acyltransferase 2	0.24	0.6149	0.9987
ENSG00000087258	GNAO1	guanine nucleotide binding protein (G protein), alpha activating activity polypeptide O	0.06	0.3689	0.9987
ENSG00000087263	OGFOD1	2-oxoglutarate and iron-dependent oxygenase domain containing 1	-0.07	0.5601	0.9987
ENSG00000087266	SH3BP2	SH3-domain binding protein 2	-0.13	0.2056	0.9755
ENSG00000087269	NOP14	NOP14 nucleolar protein	-0.01	0.9482	0.9997
ENSG00000087274	ADD1	adducin 1 (alpha)	0.04	0.5878	0.9987
ENSG00000087299	L2HGDH	L-2-hydroxyglutarate dehydrogenase	0.03	0.909	0.9997
ENSG00000087301	TXNDC16	thioredoxin domain containing 16	-0.13	0.247	0.9886
ENSG00000087302	C14orf166	chromosome 14 open reading frame 166	-0.04	0.7491	0.9987
ENSG00000087338	GMCL1	germ cell-less, spermatogenesis associated 1	-0.33	0.0323	0.6322
ENSG00000087365	SF3B2	splicing factor 3b, subunit 2, 145kDa	0.11	0.2147	0.9756
ENSG00000087448	KLHL42	kelch-like family member 42	0.02	0.8449	0.9995
ENSG00000087460	GNAS	GNAS complex locus	-0.01	0.8899	0.9997
ENSG00000087470	DNM1L	dynamin 1-like	0.13	0.0969	0.8553
ENSG00000087495	PHACTR3	phosphatase and actin regulator 3	-0.01	0.9296	0.9997
ENSG00000087502	ERGIC2	ERGIC and golgi 2	0.03	0.7773	0.9987
ENSG00000087510	TFAP2C	transcription factor AP-2 gamma (activating enhancer binding protein 2 gamma)	-1.44	0.0673	0.7868
ENSG00000087586	AURKA	aurora kinase A	0.29	0.1622	0.9415
ENSG00000087842	PIR	pirin (iron-binding nuclear protein)	-0.41	0.3121	0.9987
ENSG00000087884	AAMDC	adipogenesis associated, Mth938 domain containing	-0.18	0.6212	0.9987
ENSG00000087903	RFX2	regulatory factor X, 2 (influences HLA class II expression)	-0.15	0.5337	0.9987
ENSG00000087995	METTL2A	methyltransferase like 2A	-0.02	0.8553	0.9995
ENSG00000088035	ALG6	ALG6, alpha-1,3-glucosyltransferase	-0.28	0.211	0.9756
ENSG00000088038	CNOT3	CCR4-NOT transcription complex, subunit 3	0.2	0.3324	0.9987
ENSG00000088179	PTPN4	protein tyrosine phosphatase, non-receptor type 4 (megakaryocyte)	-0.05	0.6967	0.9987
ENSG00000088205	DDX18	DEAD (Asp-Glu-Ala-Asp) box polypeptide 18	-0.06	0.3877	0.9987
ENSG00000088247	KHSRP	KH-type splicing regulatory protein	0	0.9521	0.9997
ENSG00000088256	GNA11	guanine nucleotide binding protein (G protein), alpha 11 (Gq class)	-0.05	0.5498	0.9987
ENSG00000088280	ASAP3	ArfGAP with SH3 domain, ankyrin repeat and PH domain 3	0.63	0.0068	0.3261
ENSG00000088298	EDEM2	ER degradation enhancer, mannosidase alpha-like 2	0	0.997	0.9997
ENSG00000088305	DNMT3B	DNA (cytosine-5-)-methyltransferase 3 beta	-0.25	0.0652	0.7796
ENSG00000088325	TPX2	TPX2, microtubule-associated	-0.29	0.3147	0.9987
ENSG00000088340	FER1L4	fer-1-like 4 (C. elegans), pseudogene	-0.37	0.4859	0.9987
ENSG00000088356	PDRG1	p53 and DNA-damage regulated 1	-0.51	0.0009	0.1154
ENSG00000088367	EPB41L1	erythrocyte membrane protein band 4.1-like 1	0.05	0.5663	0.9987
ENSG00000088387	DOCK9	dedicator of cytokinesis 9	0.25	0.4156	0.9987
ENSG00000088448	ANKRD10	ankyrin repeat domain 10	0.07	0.4666	0.9987
ENSG00000088451	TGDS	TDP-glucose 4,6-dehydratase	-0.15	0.695	0.9987
ENSG00000088538	DOCK3	dedicator of cytokinesis 3	0.15	0.1195	0.897
ENSG00000088543	C3orf18	chromosome 3 open reading frame 18	0.02	0.9398	0.9997
ENSG00000088682	COQ9	coenzyme Q9	0.2	0.4386	0.9987
ENSG00000088727	KIF9	kinesin family member 9	-0.25	0.1121	0.8873
ENSG00000088756	ARHGAP28	Rho GTPase activating protein 28	0.71	0.0034	0.225
ENSG00000088766	CRLS1	cardiolipin synthase 1	-0.07	0.635	0.9987
ENSG00000088808	PPP1R13B	protein phosphatase 1, regulatory subunit 13B	0.06	0.7477	0.9987
ENSG00000088812	ATRN	attractin	0	0.9971	0.9997
ENSG00000088826	SMOX	spermine oxidase	0.01	0.9744	0.9997
ENSG00000088832	FKBP1A	FK506 binding protein 1A, 12kDa	0	0.9925	0.9997
ENSG00000088833	NSFL1C	NSFL1 (p97) cofactor (p47)	0	0.9895	0.9997
ENSG00000088854	C20orf194	chromosome 20 open reading frame 194	0	0.9891	0.9997
ENSG00000088876	ZNF343	zinc finger protein 343	-0.22	0.473	0.9987
ENSG00000088881	EBF4	early B-cell factor 4	-0.14	0.4546	0.9987
ENSG00000088882	CPXM1	carboxypeptidase X (M14 family), member 1	0	0.9948	0.9997
ENSG00000088888	MAVS	mitochondrial antiviral signaling protein	-0.01	0.9436	0.9997
ENSG00000088899	LZTS3	Homo sapiens leucine zipper, putative tumor suppressor family member 3 (LZTS3), mRNA.	-0.09	0.5477	0.9987
ENSG00000088930	XRN2	5'-3' exoribonuclease 2	-0.05	0.4762	0.9987
ENSG00000088970	PLK1S1	polo-like kinase 1 substrate 1	-0.19	0.3814	0.9987
ENSG00000088986	DYNLL1	dynein, light chain, LC8-type 1	-0.07	0.4828	0.9987
ENSG00000088992	TESC	tescalcin	0	0.9935	0.9997
ENSG00000089006	SNX5	sorting nexin 5	-0.02	0.8586	0.9995
ENSG00000089009	RPL6	ribosomal protein L6	0.01	0.9037	0.9997
ENSG00000089022	MAPKAPK5	mitogen-activated protein kinase-activated protein kinase 5	0.08	0.6046	0.9987
ENSG00000089048	ESF1	ESF1, nucleolar pre-rRNA processing protein, homolog (S. cerevisiae)	-0.09	0.3077	0.9987
ENSG00000089050	RBBP9	retinoblastoma binding protein 9	0	0.9791	0.9997
ENSG00000089053	ANAPC5	anaphase promoting complex subunit 5	0.03	0.7614	0.9987
ENSG00000089057	SLC23A2	solute carrier family 23 (ascorbic acid transporter), member 2	0.01	0.9395	0.9997
ENSG00000089060	SLC8B1	solute carrier family 8 (sodium/lithium/calcium exchanger), member B1	0.22	0.6588	0.9987
ENSG00000089063	TMEM230	transmembrane protein 230	-0.11	0.3845	0.9987
ENSG00000089091	DZANK1	double zinc ribbon and ankyrin repeat domains 1	0.06	0.7217	0.9987
ENSG00000089094	KDM2B	lysine (K)-specific demethylase 2B	0.09	0.3575	0.9987
ENSG00000089116	LHX5	LIM homeobox 5	0.42	0.0292	0.6063
ENSG00000089123	TASP1	taspase, threonine aspartase, 1	-0.13	0.6095	0.9987
ENSG00000089154	GCN1L1	GCN1 general control of amino-acid synthesis 1-like 1 (yeast)	-0.05	0.6815	0.9987
ENSG00000089157	RPLP0	ribosomal protein, large, P0	0.01	0.9455	0.9997
ENSG00000089159	PXN	paxillin	0.18	0.0989	0.8578
ENSG00000089163	SIRT4	sirtuin 4	0.31	0.2145	0.9756
ENSG00000089169	RPH3A	rabphilin 3A homolog (mouse)	0.97	0.0094	0.381
ENSG00000089177	KIF16B	kinesin family member 16B	0	0.9983	0.9997
ENSG00000089195	TRMT6	tRNA methyltransferase 6 homolog (S. cerevisiae)	-0.14	0.2424	0.9881
ENSG00000089199	CHGB	chromogranin B (secretogranin 1)	-0.07	0.5908	0.9987
ENSG00000089220	PEBP1	phosphatidylethanolamine binding protein 1	0.07	0.5944	0.9987
ENSG00000089234	BRAP	BRCA1 associated protein	-0.25	0.0639	0.7789
ENSG00000089248	ERP29	endoplasmic reticulum protein 29	0.01	0.9522	0.9997
ENSG00000089250	NOS1	nitric oxide synthase 1 (neuronal)	1.69	0	0.0067
ENSG00000089280	FUS	fused in sarcoma	0.03	0.7615	0.9987
ENSG00000089289	IGBP1	immunoglobulin (CD79A) binding protein 1	-0.04	0.8155	0.9995
ENSG00000089335	ZNF302	zinc finger protein 302	-0.01	0.8774	0.9995
ENSG00000089351	GRAMD1A	GRAM domain containing 1A	0.04	0.7388	0.9987
ENSG00000089472	HEPH	hephaestin	0.14	0.529	0.9987
ENSG00000089486	CDIP1	cell death-inducing p53 target 1	0	0.9735	0.9997
ENSG00000089597	GANAB	glucosidase, alpha; neutral AB	-0.04	0.5444	0.9987
ENSG00000089639	GMIP	GEM interacting protein	0.1	0.7514	0.9987
ENSG00000089682	RBM41	RNA binding motif protein 41	-0.49	0.0008	0.1086
ENSG00000089685	BIRC5	baculoviral IAP repeat containing 5	0.51	0.1982	0.9694
ENSG00000089693	MLF2	myeloid leukemia factor 2	-0.07	0.3741	0.9987
ENSG00000089723	OTUB2	OTU domain, ubiquitin aldehyde binding 2	0.08	0.634	0.9987
ENSG00000089737	DDX24	DEAD (Asp-Glu-Ala-Asp) box helicase 24	-0.03	0.7146	0.9987
ENSG00000089775	ZBTB25	zinc finger and BTB domain containing 25	-0.16	0.2502	0.9899
ENSG00000089818	NECAP1	NECAP endocytosis associated 1	-0.07	0.5152	0.9987
ENSG00000089820	ARHGAP4	Rho GTPase activating protein 4	0.37	0.2697	0.9926
ENSG00000089876	DHX32	DEAH (Asp-Glu-Ala-His) box polypeptide 32	-0.27	0.2356	0.9841
ENSG00000089902	RCOR1	REST corepressor 1	0.12	0.3863	0.9987
ENSG00000089916	GPATCH2L	G patch domain containing 2-like	-0.02	0.8374	0.9995
ENSG00000090006	LTBP4	latent transforming growth factor beta binding protein 4	0.26	0.2288	0.9785
ENSG00000090013	BLVRB	biliverdin reductase B (flavin reductase (NADPH))	0.09	0.7569	0.9987
ENSG00000090020	SLC9A1	solute carrier family 9, subfamily A (NHE1, cation proton antiporter 1), member 1	0.18	0.4605	0.9987
ENSG00000090054	SPTLC1	serine palmitoyltransferase, long chain base subunit 1	-0.5	0.0552	0.7715
ENSG00000090060	PAPOLA	poly(A) polymerase alpha	0.06	0.4149	0.9987
ENSG00000090061	CCNK	cyclin K	0	0.9734	0.9997
ENSG00000090097	PCBP4	poly(rC) binding protein 4	-0.13	0.3585	0.9987
ENSG00000090238	YPEL3	yippee-like 3 (Drosophila)	-0.12	0.2625	0.9899
ENSG00000090263	MRPS33	mitochondrial ribosomal protein S33	-0.14	0.1839	0.9592
ENSG00000090266	NDUFB2	NADH dehydrogenase (ubiquinone) 1 beta subcomplex, 2, 8kDa	-0.06	0.4849	0.9987
ENSG00000090273	NUDC	nudC nuclear distribution protein	0.23	0.0569	0.7727
ENSG00000090316	MAEA	macrophage erythroblast attacher	-0.02	0.8103	0.9995
ENSG00000090372	STRN4	striatin, calmodulin binding protein 4	0.09	0.4757	0.9987
ENSG00000090432	MUL1	mitochondrial E3 ubiquitin protein ligase 1	0.01	0.9373	0.9997
ENSG00000090447	TFAP4	transcription factor AP-4 (activating enhancer binding protein 4)	0.05	0.7494	0.9987
ENSG00000090470	PDCD7	programmed cell death 7	-0.04	0.6874	0.9987
ENSG00000090487	SPG21	spastic paraplegia 21 (autosomal recessive, Mast syndrome)	0	0.9964	0.9997
ENSG00000090520	DNAJB11	DnaJ (Hsp40) homolog, subfamily B, member 11	-0.17	0.1194	0.897
ENSG00000090539	CHRD	chordin	0.23	0.2481	0.9886
ENSG00000090565	RAB11FIP3	RAB11 family interacting protein 3 (class II)	0.02	0.8504	0.9995
ENSG00000090581	GNPTG	N-acetylglucosamine-1-phosphate transferase, gamma subunit	0.05	0.7549	0.9987
ENSG00000090612	ZNF268	zinc finger protein 268	-0.11	0.3075	0.9987
ENSG00000090615	GOLGA3	golgin A3	0.05	0.5668	0.9987
ENSG00000090621	PABPC4	poly(A) binding protein, cytoplasmic 4 (inducible form)	0.07	0.3161	0.9987
ENSG00000090661	CERS4	ceramide synthase 4	0.29	0.3535	0.9987
ENSG00000090674	MCOLN1	mucolipin 1	-0.01	0.9868	0.9997
ENSG00000090686	USP48	ubiquitin specific peptidase 48	-0.04	0.6133	0.9987
ENSG00000090776	EFNB1	ephrin-B1	0.06	0.8101	0.9995
ENSG00000090857	PDPR	pyruvate dehydrogenase phosphatase regulatory subunit	-0.03	0.7475	0.9987
ENSG00000090861	AARS	alanyl-tRNA synthetase	0.23	0.0862	0.8344
ENSG00000090863	GLG1	golgi glycoprotein 1	-0.06	0.4734	0.9987
ENSG00000090889	KIF4A	kinesin family member 4A	0.45	0.2583	0.9899
ENSG00000090905	TNRC6A	trinucleotide repeat containing 6A	0	0.9639	0.9997
ENSG00000090924	PLEKHG2	pleckstrin homology domain containing, family G (with RhoGef domain) member 2	0.22	0.1824	0.9592
ENSG00000090932	DLL3	delta-like 3 (Drosophila)	-0.04	0.8259	0.9995
ENSG00000090971	NAT14	N-acetyltransferase 14 (GCN5-related, putative)	0.1	0.429	0.9987
ENSG00000090975	PITPNM2	phosphatidylinositol transfer protein, membrane-associated 2	-0.04	0.8001	0.9987
ENSG00000090989	EXOC1	exocyst complex component 1	0.07	0.4855	0.9987
ENSG00000091009	RBM27	RNA binding motif protein 27	0.03	0.6707	0.9987
ENSG00000091039	OSBPL8	oxysterol binding protein-like 8	0.01	0.9101	0.9997
ENSG00000091073	DTX2	deltex homolog 2 (Drosophila)	-0.25	0.3665	0.9987
ENSG00000091127	PUS7	pseudouridylate synthase 7 homolog (S. cerevisiae)	0.28	0.3536	0.9987
ENSG00000091129	NRCAM	neuronal cell adhesion molecule	0.12	0.3519	0.9987
ENSG00000091136	LAMB1	laminin, beta 1	0.69	0.0103	0.3991
ENSG00000091140	DLD	dihydrolipoamide dehydrogenase	0.06	0.5013	0.9987
ENSG00000091157	WDR7	WD repeat domain 7	0.08	0.5635	0.9987
ENSG00000091164	TXNL1	thioredoxin-like 1	0.02	0.8184	0.9995
ENSG00000091317	CMTM6	CKLF-like MARVEL transmembrane domain containing 6	-0.09	0.7185	0.9987
ENSG00000091409	ITGA6	integrin, alpha 6	0.59	0.013	0.449
ENSG00000091428	RAPGEF4	Rap guanine nucleotide exchange factor (GEF) 4	-0.07	0.7229	0.9987
ENSG00000091436	MLTK	Mitogen-activated protein kinase kinase kinase MLT	0.21	0.6255	0.9987
ENSG00000091483	FH	fumarate hydratase	0.1	0.5339	0.9987
ENSG00000091490	SEL1L3	sel-1 suppressor of lin-12-like 3 (C. elegans)	-0.12	0.7653	0.9987
ENSG00000091527	CDV3	CDV3 homolog (mouse)	-0.13	0.1786	0.9592
ENSG00000091542	ALKBH5	alkB, alkylation repair homolog 5 (E. coli)	0.15	0.1533	0.9312
ENSG00000091592	NLRP1	NLR family, pyrin domain containing 1	-0.25	0.01	0.393
ENSG00000091622	PITPNM3	PITPNM family member 3	0.07	0.5592	0.9987
ENSG00000091640	SPAG7	sperm associated antigen 7	0.09	0.4605	0.9987
ENSG00000091651	ORC6	origin recognition complex, subunit 6	0.09	0.671	0.9987
ENSG00000091656	ZFHX4	zinc finger homeobox 4	-0.28	0.0215	0.5531
ENSG00000091664	SLC17A6	solute carrier family 17 (vesicular glutamate transporter), member 6	0.53	0.0003	0.0591
ENSG00000091732	ZC3HC1	zinc finger, C3HC-type containing 1	-0.19	0.38	0.9987
ENSG00000091844	RGS17	regulator of G-protein signaling 17	-0.13	0.2063	0.9755
ENSG00000091879	ANGPT2	angiopoietin 2	0.64	0.0053	0.2878
ENSG00000091947	TMEM101	transmembrane protein 101	0.09	0.6458	0.9987
ENSG00000091972	CD200	CD200 molecule	-0.12	0.2356	0.9841
ENSG00000091986	CCDC80	coiled-coil domain containing 80	0.06	0.8921	0.9997
ENSG00000092010	PSME1	proteasome (prosome, macropain) activator subunit 1 (PA28 alpha)	-0.16	0.1422	0.9191
ENSG00000092020	PPP2R3C	protein phosphatase 2, regulatory subunit B'', gamma	-0.07	0.5096	0.9987
ENSG00000092051	JPH4	junctophilin 4	-0.35	0.0231	0.5699
ENSG00000092068	SLC7A8	solute carrier family 7 (amino acid transporter light chain, L system), member 8	0.17	0.2679	0.9915
ENSG00000092094	OSGEP	O-sialoglycoprotein endopeptidase	0.02	0.9462	0.9997
ENSG00000092096	SLC22A17	solute carrier family 22, member 17	-0.16	0.1425	0.9191
ENSG00000092108	SCFD1	sec1 family domain containing 1	0.06	0.5366	0.9987
ENSG00000092140	G2E3	G2/M-phase specific E3 ubiquitin protein ligase	0.01	0.9535	0.9997
ENSG00000092148	HECTD1	HECT domain containing E3 ubiquitin protein ligase 1	-0.01	0.8958	0.9997
ENSG00000092199	HNRNPC	heterogeneous nuclear ribonucleoprotein C (C1/C2)	0.01	0.9294	0.9997
ENSG00000092201	SUPT16H	suppressor of Ty 16 homolog (S. cerevisiae)	0.05	0.4727	0.9987
ENSG00000092203	TOX4	TOX high mobility group box family member 4	0	0.9813	0.9997
ENSG00000092208	GEMIN2	gem (nuclear organelle) associated protein 2	0.05	0.7955	0.9987
ENSG00000092330	TINF2	TERF1 (TRF1)-interacting nuclear factor 2	0.03	0.7951	0.9987
ENSG00000092421	SEMA6A	sema domain, transmembrane domain (TM), and cytoplasmic domain, (semaphorin) 6A	-0.04	0.6776	0.9987
ENSG00000092439	TRPM7	transient receptor potential cation channel, subfamily M, member 7	-0.15	0.4084	0.9987
ENSG00000092445	TYRO3	TYRO3 protein tyrosine kinase	0.27	0.0478	0.7279
ENSG00000092470	WDR76	WD repeat domain 76	-0.04	0.9069	0.9997
ENSG00000092529	CAPN3	calpain 3, (p94)	-0.27	0.5753	0.9987
ENSG00000092531	SNAP23	synaptosomal-associated protein, 23kDa	0.25	0.4526	0.9987
ENSG00000092621	PHGDH	phosphoglycerate dehydrogenase	0.05	0.746	0.9987
ENSG00000092758	COL9A3	collagen, type IX, alpha 3	0.77	0.1572	0.9391
ENSG00000092820	EZR	ezrin	-0.05	0.8952	0.9997
ENSG00000092841	MYL6	myosin, light chain 6, alkali, smooth muscle and non-muscle	-0.17	0.0319	0.6299
ENSG00000092847	AGO1	argonaute RISC catalytic component 1	0.07	0.4481	0.9987
ENSG00000092850	TEKT2	tektin 2 (testicular)	-0.21	0.5811	0.9987
ENSG00000092853	CLSPN	claspin	0.24	0.4029	0.9987
ENSG00000092871	RFFL	ring finger and FYVE-like domain containing E3 ubiquitin protein ligase	0.04	0.7981	0.9987
ENSG00000092931	MFSD11	major facilitator superfamily domain containing 11	0.1	0.3399	0.9987
ENSG00000092964	DPYSL2	dihydropyrimidinase-like 2	0.17	0.0828	0.8278
ENSG00000092969	TGFB2	transforming growth factor, beta 2	0.57	0.0315	0.627
ENSG00000092978	GPATCH2	G patch domain containing 2	0	0.9872	0.9997
ENSG00000093000	NUP50	nucleoporin 50kDa	0.06	0.5621	0.9987
ENSG00000093072	CECR1	cat eye syndrome chromosome region, candidate 1	-0.58	0.1744	0.954
ENSG00000093144	ECHDC1	enoyl CoA hydratase domain containing 1	-0.09	0.4093	0.9987
ENSG00000093167	LRRFIP2	leucine rich repeat (in FLII) interacting protein 2	-0.02	0.8644	0.9995
ENSG00000093183	SEC22C	SEC22 vesicle trafficking protein homolog C (S. cerevisiae)	-0.16	0.1224	0.897
ENSG00000093217	XYLB	xylulokinase homolog (H. influenzae)	-0.12	0.8183	0.9995
ENSG00000094631	HDAC6	histone deacetylase 6	-0.01	0.9549	0.9997
ENSG00000094804	CDC6	cell division cycle 6	0.97	0.1229	0.897
ENSG00000094841	UPRT	uracil phosphoribosyltransferase (FUR1) homolog (S. cerevisiae)	-0.13	0.4045	0.9987
ENSG00000094880	CDC23	cell division cycle 23	0	0.98	0.9997
ENSG00000094914	AAAS	achalasia, adrenocortical insufficiency, alacrimia	0.04	0.7519	0.9987
ENSG00000094916	CBX5	chromobox homolog 5	0.1	0.2282	0.9785
ENSG00000094975	SUCO	SUN domain containing ossification factor	-0.21	0.0173	0.5084
ENSG00000095002	MSH2	mutS homolog 2	0.07	0.6308	0.9987
ENSG00000095015	MAP3K1	mitogen-activated protein kinase kinase kinase 1, E3 ubiquitin protein ligase	-0.04	0.7318	0.9987
ENSG00000095059	DHPS	deoxyhypusine synthase	0.12	0.3654	0.9987
ENSG00000095066	HOOK2	hook microtubule-tethering protein 2	-0.05	0.8679	0.9995
ENSG00000095139	ARCN1	archain 1	-0.04	0.6526	0.9987
ENSG00000095203	EPB41L4B	erythrocyte membrane protein band 4.1 like 4B	-0.1	0.5993	0.9987
ENSG00000095209	TMEM38B	transmembrane protein 38B	-0.1	0.6121	0.9987
ENSG00000095261	PSMD5	proteasome (prosome, macropain) 26S subunit, non-ATPase, 5	0.55	0.004	0.2479
ENSG00000095319	NUP188	nucleoporin 188kDa	0.03	0.8207	0.9995
ENSG00000095321	CRAT	carnitine O-acetyltransferase	0.15	0.1893	0.9611
ENSG00000095370	SH2D3C	SH2 domain containing 3C	-0.2	0.0722	0.8075
ENSG00000095380	NANS	N-acetylneuraminic acid synthase	0.2	0.2086	0.9755
ENSG00000095383	TBC1D2	TBC1 domain family, member 2	-0.08	0.8752	0.9995
ENSG00000095397	DFNB31	deafness, autosomal recessive 31	0.18	0.4991	0.9987
ENSG00000095485	CWF19L1	CWF19-like 1, cell cycle control (S. pombe)	-0.19	0.2076	0.9755
ENSG00000095539	SEMA4G	sema domain, immunoglobulin domain (Ig), transmembrane domain (TM) and short cytoplasmic domain, (semaphorin) 4G	0.34	0.1352	0.9147
ENSG00000095564	BTAF1	BTAF1 RNA polymerase II, B-TFIID transcription factor-associated, 170kDa	0.16	0.3243	0.9987
ENSG00000095574	IKZF5	IKAROS family zinc finger 5 (Pegasus)	-0.18	0.1907	0.9631
ENSG00000095637	SORBS1	sorbin and SH3 domain containing 1	0.04	0.6518	0.9987
ENSG00000095713	CRTAC1	cartilage acidic protein 1	-1.99	0	0.0062
ENSG00000095752	IL11	interleukin 11	0.28	0.5289	0.9987
ENSG00000095787	WAC	WW domain containing adaptor with coiled-coil	-0.02	0.7599	0.9987
ENSG00000095794	CREM	cAMP responsive element modulator	-0.05	0.7931	0.9987
ENSG00000095906	NUBP2	nucleotide binding protein 2	-0.09	0.5479	0.9987
ENSG00000095951	HIVEP1	human immunodeficiency virus type I enhancer binding protein 1	0.07	0.4631	0.9987
ENSG00000096060	FKBP5	FK506 binding protein 5	-0.11	0.4763	0.9987
ENSG00000096063	SRPK1	SRSF protein kinase 1	0.06	0.5118	0.9987
ENSG00000096070	BRPF3	bromodomain and PHD finger containing, 3	-0.16	0.193	0.9649
ENSG00000096080	MRPS18A	mitochondrial ribosomal protein S18A	-0.16	0.3702	0.9987
ENSG00000096092	TMEM14A	transmembrane protein 14A	0.11	0.2246	0.9785
ENSG00000096093	EFHC1	EF-hand domain (C-terminal) containing 1	0.06	0.6868	0.9987
ENSG00000096384	HSP90AB1	heat shock protein 90kDa alpha (cytosolic), class B member 1	0.05	0.5442	0.9987
ENSG00000096401	CDC5L	cell division cycle 5-like	-0.01	0.8922	0.9997
ENSG00000096654	ZNF184	zinc finger protein 184	0.03	0.8648	0.9995
ENSG00000096696	DSP	desmoplakin	-0.96	0.0028	0.2082
ENSG00000096717	SIRT1	sirtuin 1	-0.23	0.0406	0.6939
ENSG00000096746	HNRNPH3	heterogeneous nuclear ribonucleoprotein H3 (2H9)	-0.05	0.5429	0.9987
ENSG00000096872	IFT74	intraflagellar transport 74 homolog (Chlamydomonas)	-0.14	0.2303	0.9803
ENSG00000096968	JAK2	Janus kinase 2	-0.1	0.4119	0.9987
ENSG00000097007	ABL1	c-abl oncogene 1, non-receptor tyrosine kinase	-0.04	0.7086	0.9987
ENSG00000097021	ACOT7	acyl-CoA thioesterase 7	0.22	0.0854	0.8305
ENSG00000097033	SH3GLB1	SH3-domain GRB2-like endophilin B1	-0.02	0.7307	0.9987
ENSG00000097046	CDC7	cell division cycle 7	-0.07	0.5958	0.9987
ENSG00000097096	SYDE2	synapse defective 1, Rho GTPase, homolog 2 (C. elegans)	-0.01	0.9612	0.9997
ENSG00000099139	PCSK5	proprotein convertase subtilisin/kexin type 5	-0.15	0.6544	0.9987
ENSG00000099194	SCD	stearoyl-CoA desaturase (delta-9-desaturase)	0.25	0.1975	0.9694
ENSG00000099203	TMED1	transmembrane emp24 protein transport domain containing 1	0.07	0.7331	0.9987
ENSG00000099204	ABLIM1	actin binding LIM protein 1	0.34	0.0053	0.2878
ENSG00000099219	ERMP1	endoplasmic reticulum metallopeptidase 1	0.16	0.342	0.9987
ENSG00000099246	RAB18	RAB18, member RAS oncogene family	-0.06	0.3932	0.9987
ENSG00000099250	NRP1	neuropilin 1	-0.2	0.431	0.9987
ENSG00000099256	PRTFDC1	phosphoribosyl transferase domain containing 1	0.17	0.3577	0.9987
ENSG00000099284	H2AFY2	H2A histone family, member Y2	0.21	0.1058	0.8733
ENSG00000099308	MAST3	microtubule associated serine/threonine kinase 3	0.27	0.1838	0.9592
ENSG00000099326	MZF1	myeloid zinc finger 1	0.02	0.8506	0.9995
ENSG00000099330	OCEL1	occludin/ELL domain containing 1	0.64	0.0437	0.7113
ENSG00000099331	MYO9B	myosin IXB	0.1	0.6989	0.9987
ENSG00000099338	CATSPERG	catsper channel auxiliary subunit gamma	0.31	0.3679	0.9987
ENSG00000099341	PSMD8	proteasome (prosome, macropain) 26S subunit, non-ATPase, 8	-0.05	0.5964	0.9987
ENSG00000099364	FBXL19	F-box and leucine-rich repeat protein 19	0.11	0.5297	0.9987
ENSG00000099365	STX1B	syntaxin 1B	0.35	0.0941	0.8512
ENSG00000099377	HSD3B7	hydroxy-delta-5-steroid dehydrogenase, 3 beta- and steroid delta-isomerase 7	0.56	0.1976	0.9694
ENSG00000099381	SETD1A	SET domain containing 1A	-0.04	0.7376	0.9987
ENSG00000099385	BCL7C	B-cell CLL/lymphoma 7C	-0.02	0.8961	0.9997
ENSG00000099617	EFNA2	ephrin-A2	0.18	0.1221	0.897
ENSG00000099622	CIRBP	cold inducible RNA binding protein	0.06	0.5645	0.9987
ENSG00000099624	ATP5D	ATP synthase, H+ transporting, mitochondrial F1 complex, delta subunit	0.06	0.6726	0.9987
ENSG00000099625	C19orf26	chromosome 19 open reading frame 26	0.05	0.6208	0.9987
ENSG00000099783	HNRNPM	heterogeneous nuclear ribonucleoprotein M	-0.03	0.7984	0.9987
ENSG00000099785	2002-03-01	membrane-associated ring finger (C3HC4) 2, E3 ubiquitin protein ligase	-0.11	0.3895	0.9987
ENSG00000099795	NDUFB7	NADH dehydrogenase (ubiquinone) 1 beta subcomplex, 7, 18kDa	-0.23	0.0589	0.7727
ENSG00000099797	TECR	trans-2,3-enoyl-CoA reductase	0.16	0.4346	0.9987
ENSG00000099800	TIMM13	translocase of inner mitochondrial membrane 13 homolog (yeast)	0.02	0.8508	0.9995
ENSG00000099804	CDC34	cell division cycle 34	-0.17	0.2408	0.9881
ENSG00000099810	MTAP	methylthioadenosine phosphorylase	0.09	0.6663	0.9987
ENSG00000099814	CEP170B	centrosomal protein 170B	0.13	0.2509	0.9899
ENSG00000099817	POLR2E	polymerase (RNA) II (DNA directed) polypeptide E, 25kDa	-0.04	0.755	0.9987
ENSG00000099821	POLRMT	polymerase (RNA) mitochondrial (DNA directed)	-0.33	0.1784	0.9592
ENSG00000099822	HCN2	hyperpolarization activated cyclic nucleotide-gated potassium channel 2	0	0.9856	0.9997
ENSG00000099840	IZUMO4	IZUMO family member 4	0.11	0.7535	0.9987
ENSG00000099849	RASSF7	Ras association (RalGDS/AF-6) domain family (N-terminal) member 7	0.18	0.4969	0.9987
ENSG00000099860	GADD45B	growth arrest and DNA-damage-inducible, beta	0.11	0.8163	0.9995
ENSG00000099864	PALM	paralemmin	0	0.9776	0.9997
ENSG00000099875	MKNK2	MAP kinase interacting serine/threonine kinase 2	-0.1	0.3408	0.9987
ENSG00000099889	ARVCF	armadillo repeat gene deleted in velocardiofacial syndrome	-0.04	0.7661	0.9987
ENSG00000099899	TRMT2A	tRNA methyltransferase 2 homolog A (S. cerevisiae)	-0.08	0.7467	0.9987
ENSG00000099901	RANBP1	RAN binding protein 1	0.19	0.1101	0.8819
ENSG00000099904	ZDHHC8	zinc finger, DHHC-type containing 8	-0.15	0.7487	0.9987
ENSG00000099910	KLHL22	kelch-like family member 22	-0.11	0.4214	0.9987
ENSG00000099917	MED15	mediator complex subunit 15	-0.07	0.4746	0.9987
ENSG00000099940	SNAP29	synaptosomal-associated protein, 29kDa	0.04	0.7059	0.9987
ENSG00000099942	CRKL	v-crk avian sarcoma virus CT10 oncogene homolog-like	-0.01	0.9146	0.9997
ENSG00000099949	LZTR1	leucine-zipper-like transcription regulator 1	0.1	0.4539	0.9987
ENSG00000099953	MMP11	matrix metallopeptidase 11 (stromelysin 3)	0.81	0.0216	0.5538
ENSG00000099954	CECR2	cat eye syndrome chromosome region, candidate 2	0.19	0.2096	0.9755
ENSG00000099956	SMARCB1	SWI/SNF related, matrix associated, actin dependent regulator of chromatin, subfamily b, member 1	0.05	0.6797	0.9987
ENSG00000099960	SLC7A4	solute carrier family 7, member 4	-0.37	0.4494	0.9987
ENSG00000099968	BCL2L13	BCL2-like 13 (apoptosis facilitator)	-0.09	0.4085	0.9987
ENSG00000099977	DDT	D-dopachrome tautomerase	0.06	0.6191	0.9987
ENSG00000099991	CABIN1	calcineurin binding protein 1	-0.09	0.3401	0.9987
ENSG00000099992	TBC1D10A	TBC1 domain family, member 10A	-0.2	0.3883	0.9987
ENSG00000099995	SF3A1	splicing factor 3a, subunit 1, 120kDa	-0.05	0.5799	0.9987
ENSG00000099999	RNF215	ring finger protein 215	0.04	0.9129	0.9997
ENSG00000100003	SEC14L2	SEC14-like 2 (S. cerevisiae)	-0.19	0.7339	0.9987
ENSG00000100014	SPECC1L	sperm antigen with calponin homology and coiled-coil domains 1-like	0.09	0.4382	0.9987
ENSG00000100023	PPIL2	peptidylprolyl isomerase (cyclophilin)-like 2	-0.01	0.9162	0.9997
ENSG00000100027	YPEL1	yippee-like 1 (Drosophila)	-0.1	0.4584	0.9987
ENSG00000100028	SNRPD3	small nuclear ribonucleoprotein D3 polypeptide 18kDa	-0.01	0.915	0.9997
ENSG00000100029	PES1	pescadillo ribosomal biogenesis factor 1	0.18	0.2664	0.9899
ENSG00000100030	MAPK1	mitogen-activated protein kinase 1	-0.03	0.7345	0.9987
ENSG00000100034	PPM1F	protein phosphatase, Mg2+/Mn2+ dependent, 1F	-0.1	0.5245	0.9987
ENSG00000100036	SLC35E4	solute carrier family 35, member E4	0.11	0.6039	0.9987
ENSG00000100056	DGCR14	DiGeorge syndrome critical region gene 14	0.11	0.502	0.9987
ENSG00000100058	CRYBB2P1	crystallin, beta B2 pseudogene 1	-0.1	0.4054	0.9987
ENSG00000100060	MFNG	MFNG O-fucosylpeptide 3-beta-N-acetylglucosaminyltransferase	-0.14	0.7766	0.9987
ENSG00000100065	CARD10	caspase recruitment domain family, member 10	0.02	0.9334	0.9997
ENSG00000100068	LRP5L	low density lipoprotein receptor-related protein 5-like	-0.01	0.9554	0.9997
ENSG00000100075	SLC25A1	solute carrier family 25 (mitochondrial carrier; citrate transporter), member 1	0.25	0.097	0.8553
ENSG00000100077	ADRBK2	adrenergic, beta, receptor kinase 2	0.17	0.1828	0.9592
ENSG00000100083	GGA1	golgi-associated, gamma adaptin ear containing, ARF binding protein 1	0	0.973	0.9997
ENSG00000100084	HIRA	histone cell cycle regulator	-0.29	0.3933	0.9987
ENSG00000100095	SEZ6L	seizure related 6 homolog (mouse)-like	0.75	0.0002	0.0521
ENSG00000100099	HPS4	Hermansky-Pudlak syndrome 4	0.07	0.5548	0.9987
ENSG00000100100	PIK3IP1	phosphoinositide-3-kinase interacting protein 1	-0.02	0.9387	0.9997
ENSG00000100101	NOL12	nucleolar protein 12	0.13	0.4024	0.9987
ENSG00000100104	SRRD	SRR1 domain containing	-0.04	0.7938	0.9987
ENSG00000100105	PATZ1	POZ (BTB) and AT hook containing zinc finger 1	0	0.9743	0.9997
ENSG00000100106	TRIOBP	TRIO and F-actin binding protein	0.14	0.5647	0.9987
ENSG00000100109	TFIP11	tuftelin interacting protein 11	-0.05	0.7329	0.9987
ENSG00000100116	GCAT	glycine C-acetyltransferase	0.83	0.0059	0.3034
ENSG00000100124	ANKRD54	ankyrin repeat domain 54	-0.15	0.1695	0.9468
ENSG00000100129	EIF3L	eukaryotic translation initiation factor 3, subunit L	-0.06	0.6969	0.9987
ENSG00000100138	NHP2L1	NHP2 non-histone chromosome protein 2-like 1 (S. cerevisiae)	-0.04	0.7205	0.9987
ENSG00000100139	MICALL1	MICAL-like 1	0.03	0.7854	0.9987
ENSG00000100142	POLR2F	polymerase (RNA) II (DNA directed) polypeptide F	0.11	0.253	0.9899
ENSG00000100150	DEPDC5	DEP domain containing 5	0.21	0.3592	0.9987
ENSG00000100151	PICK1	protein interacting with PRKCA 1	0.14	0.5684	0.9987
ENSG00000100154	TTC28	tetratricopeptide repeat domain 28	0.13	0.1119	0.8873
ENSG00000100167	2003-09-01	septin 3	0.13	0.3099	0.9987
ENSG00000100196	KDELR3	KDEL (Lys-Asp-Glu-Leu) endoplasmic reticulum protein retention receptor 3	-0.09	0.8519	0.9995
ENSG00000100201	DDX17	DEAD (Asp-Glu-Ala-Asp) box helicase 17	-0.03	0.7417	0.9987
ENSG00000100207	TCF20	transcription factor 20 (AR1)	-0.01	0.9342	0.9997
ENSG00000100209	HSCB	HscB mitochondrial iron-sulfur cluster co-chaperone	0.1	0.6892	0.9987
ENSG00000100211	CBY1	chibby homolog 1 (Drosophila)	0.1	0.3109	0.9987
ENSG00000100216	TOMM22	translocase of outer mitochondrial membrane 22 homolog (yeast)	0.01	0.966	0.9997
ENSG00000100218	RTDR1	rhabdoid tumor deletion region gene 1	0.54	0.0883	0.8362
ENSG00000100219	XBP1	X-box binding protein 1	-0.47	0.0206	0.5417
ENSG00000100220	RTCB	RNA 2',3'-cyclic phosphate and 5'-OH ligase	0.02	0.9093	0.9997
ENSG00000100221	JOSD1	Josephin domain containing 1	0.01	0.9509	0.9997
ENSG00000100225	FBXO7	F-box protein 7	0.01	0.96	0.9997
ENSG00000100226	GTPBP1	GTP binding protein 1	0.31	0.2107	0.9756
ENSG00000100227	POLDIP3	polymerase (DNA-directed), delta interacting protein 3	-0.09	0.4345	0.9987
ENSG00000100228	RAB36	RAB36, member RAS oncogene family	-0.17	0.4423	0.9987
ENSG00000100234	TIMP3	TIMP metallopeptidase inhibitor 3	-1.06	0.0009	0.1096
ENSG00000100239	PPP6R2	protein phosphatase 6, regulatory subunit 2	-0.21	0.1198	0.897
ENSG00000100241	SBF1	SET binding factor 1	0.07	0.5225	0.9987
ENSG00000100242	SUN2	Sad1 and UNC84 domain containing 2	-0.07	0.4954	0.9987
ENSG00000100243	CYB5R3	cytochrome b5 reductase 3	-0.04	0.6373	0.9987
ENSG00000100246	DNAL4	dynein, axonemal, light chain 4	0.04	0.7516	0.9987
ENSG00000100258	LMF2	lipase maturation factor 2	-0.07	0.5552	0.9987
ENSG00000100263	RHBDD3	rhomboid domain containing 3	-0.03	0.896	0.9997
ENSG00000100266	PACSIN2	protein kinase C and casein kinase substrate in neurons 2	0.2	0.1595	0.9391
ENSG00000100271	TTLL1	tubulin tyrosine ligase-like family, member 1	0.13	0.3583	0.9987
ENSG00000100276	RASL10A	RAS-like, family 10, member A	0.04	0.9366	0.9997
ENSG00000100280	AP1B1	adaptor-related protein complex 1, beta 1 subunit	0.03	0.7986	0.9987
ENSG00000100281	HMGXB4	HMG box domain containing 4	0.01	0.9165	0.9997
ENSG00000100284	TOM1	target of myb1 (chicken)	0.13	0.5383	0.9987
ENSG00000100285	NEFH	neurofilament, heavy polypeptide	0.39	0.1364	0.9164
ENSG00000100290	BIK	BCL2-interacting killer (apoptosis-inducing)	0.17	0.6786	0.9987
ENSG00000100292	HMOX1	heme oxygenase (decycling) 1	0.49	0.1584	0.9391
ENSG00000100294	MCAT	malonyl CoA:ACP acyltransferase (mitochondrial)	0.19	0.341	0.9987
ENSG00000100296	THOC5	THO complex 5	-0.02	0.8959	0.9997
ENSG00000100297	MCM5	minichromosome maintenance complex component 5	0.55	0.12	0.897
ENSG00000100299	ARSA	arylsulfatase A	-0.58	0.1057	0.8733
ENSG00000100300	TSPO	translocator protein (18kDa)	-0.23	0.6273	0.9987
ENSG00000100302	RASD2	RASD family, member 2	0.28	0.4769	0.9987
ENSG00000100304	TTLL12	tubulin tyrosine ligase-like family, member 12	0.35	0.0742	0.8149
ENSG00000100307	CBX7	chromobox homolog 7	-0.1	0.5725	0.9987
ENSG00000100314	CABP7	calcium binding protein 7	0.95	0.047	0.7233
ENSG00000100316	RPL3	ribosomal protein L3	-0.01	0.9654	0.9997
ENSG00000100319	ZMAT5	zinc finger, matrin-type 5	0.07	0.7367	0.9987
ENSG00000100320	RBFOX2	RNA binding protein, fox-1 homolog (C. elegans) 2	0.01	0.957	0.9997
ENSG00000100321	SYNGR1	synaptogyrin 1	0.21	0.1066	0.8746
ENSG00000100324	TAB1	TGF-beta activated kinase 1/MAP3K7 binding protein 1	0.27	0.152	0.9308
ENSG00000100325	ASCC2	activating signal cointegrator 1 complex subunit 2	-0.04	0.7529	0.9987
ENSG00000100330	MTMR3	myotubularin related protein 3	-0.03	0.809	0.9995
ENSG00000100335	MIEF1	mitochondrial elongation factor 1	-0.01	0.8632	0.9995
ENSG00000100344	PNPLA3	patatin-like phospholipase domain containing 3	0.58	0.0223	0.5619
ENSG00000100345	MYH9	myosin, heavy chain 9, non-muscle	0.24	0.2477	0.9886
ENSG00000100346	CACNA1I	calcium channel, voltage-dependent, T type, alpha 1I subunit	0.12	0.709	0.9987
ENSG00000100347	SAMM50	SAMM50 sorting and assembly machinery component	-0.02	0.8687	0.9995
ENSG00000100348	TXN2	thioredoxin 2	0	0.9762	0.9997
ENSG00000100350	FOXRED2	FAD-dependent oxidoreductase domain containing 2	-0.01	0.9538	0.9997
ENSG00000100353	EIF3D	eukaryotic translation initiation factor 3, subunit D	0.02	0.8444	0.9995
ENSG00000100354	TNRC6B	trinucleotide repeat containing 6B	-0.11	0.2582	0.9899
ENSG00000100359	SGSM3	small G protein signaling modulator 3	-0.13	0.1824	0.9592
ENSG00000100360	IFT27	intraflagellar transport 27 homolog (Chlamydomonas)	-0.1	0.4413	0.9987
ENSG00000100364	KIAA0930	KIAA0930	-0.02	0.7579	0.9987
ENSG00000100372	SLC25A17	solute carrier family 25 (mitochondrial carrier; peroxisomal membrane protein, 34kDa), member 17	-0.25	0.1292	0.9131
ENSG00000100376	FAM118A	family with sequence similarity 118, member A	0.26	0.2229	0.9772
ENSG00000100379	KCTD17	potassium channel tetramerization domain containing 17	0.21	0.1053	0.8719
ENSG00000100380	ST13	suppression of tumorigenicity 13 (colon carcinoma) (Hsp70 interacting protein)	-0.03	0.6792	0.9987
ENSG00000100387	RBX1	ring-box 1, E3 ubiquitin protein ligase	-0.13	0.1975	0.9694
ENSG00000100393	EP300	E1A binding protein p300	0.04	0.6297	0.9987
ENSG00000100395	L3MBTL2	l(3)mbt-like 2 (Drosophila)	-0.16	0.1901	0.9619
ENSG00000100401	RANGAP1	Ran GTPase activating protein 1	0.19	0.0475	0.7255
ENSG00000100403	ZC3H7B	zinc finger CCCH-type containing 7B	0.05	0.7193	0.9987
ENSG00000100410	PHF5A	PHD finger protein 5A	-0.07	0.5834	0.9987
ENSG00000100412	ACO2	aconitase 2, mitochondrial	0.13	0.3685	0.9987
ENSG00000100413	POLR3H	polymerase (RNA) III (DNA directed) polypeptide H (22.9kD)	0	0.9987	0.9997
ENSG00000100416	TRMU	tRNA 5-methylaminomethyl-2-thiouridylate methyltransferase	-0.1	0.72	0.9987
ENSG00000100417	PMM1	phosphomannomutase 1	-0.05	0.7518	0.9987
ENSG00000100418	DESI1	desumoylating isopeptidase 1	-0.01	0.9176	0.9997
ENSG00000100422	CERK	ceramide kinase	0.17	0.2805	0.9987
ENSG00000100425	BRD1	bromodomain containing 1	-0.08	0.4541	0.9987
ENSG00000100426	ZBED4	zinc finger, BED-type containing 4	0	0.9901	0.9997
ENSG00000100427	MLC1	megalencephalic leukoencephalopathy with subcortical cysts 1	-0.3	0.5781	0.9987
ENSG00000100429	HDAC10	histone deacetylase 10	0.18	0.4415	0.9987
ENSG00000100433	KCNK10	potassium channel, subfamily K, member 10	0.06	0.5437	0.9987
ENSG00000100439	ABHD4	abhydrolase domain containing 4	-0.49	0.0939	0.8512
ENSG00000100441	KHNYN	KH and NYN domain containing	-0.09	0.5763	0.9987
ENSG00000100442	FKBP3	FK506 binding protein 3, 25kDa	-0.06	0.4332	0.9987
ENSG00000100445	SDR39U1	short chain dehydrogenase/reductase family 39U, member 1	0.07	0.438	0.9987
ENSG00000100461	RBM23	RNA binding motif protein 23	0.02	0.9048	0.9997
ENSG00000100462	PRMT5	protein arginine methyltransferase 5	0.06	0.5454	0.9987
ENSG00000100473	COCH	cochlin	-0.06	0.556	0.9987
ENSG00000100478	AP4S1	adaptor-related protein complex 4, sigma 1 subunit	-0.02	0.9507	0.9997
ENSG00000100483	VCPKMT	valosin containing protein lysine (K) methyltransferase	-0.21	0.2585	0.9899
ENSG00000100485	SOS2	son of sevenless homolog 2 (Drosophila)	-0.1	0.3692	0.9987
ENSG00000100503	NIN	ninein (GSK3B interacting protein)	-0.08	0.6074	0.9987
ENSG00000100504	PYGL	phosphorylase, glycogen, liver	-0.71	0.1761	0.9586
ENSG00000100505	TRIM9	tripartite motif containing 9	-0.03	0.8609	0.9995
ENSG00000100519	PSMC6	proteasome (prosome, macropain) 26S subunit, ATPase, 6	-0.02	0.8334	0.9995
ENSG00000100522	GNPNAT1	glucosamine-phosphate N-acetyltransferase 1	0.33	0.0407	0.6939
ENSG00000100523	DDHD1	DDHD domain containing 1	0.2	0.1115	0.8862
ENSG00000100526	CDKN3	cyclin-dependent kinase inhibitor 3	0.64	0.0778	0.8165
ENSG00000100528	CNIH1	cornichon family AMPA receptor auxiliary protein 1	0.03	0.7235	0.9987
ENSG00000100532	CGRRF1	cell growth regulator with ring finger domain 1	0	0.9858	0.9997
ENSG00000100554	ATP6V1D	ATPase, H+ transporting, lysosomal 34kDa, V1 subunit D	0.02	0.777	0.9987
ENSG00000100564	PIGH	phosphatidylinositol glycan anchor biosynthesis, class H	-0.19	0.3246	0.9987
ENSG00000100567	PSMA3	proteasome (prosome, macropain) subunit, alpha type, 3	-0.04	0.6963	0.9987
ENSG00000100568	VTI1B	vesicle transport through interaction with t-SNAREs 1B	0.06	0.5156	0.9987
ENSG00000100575	TIMM9	translocase of inner mitochondrial membrane 9 homolog (yeast)	-0.21	0.3154	0.9987
ENSG00000100577	GSTZ1	glutathione S-transferase zeta 1	0	0.9851	0.9997
ENSG00000100578	KIAA0586	KIAA0586	0	0.9863	0.9997
ENSG00000100580	TMED8	transmembrane emp24 protein transport domain containing 8	0.13	0.2226	0.9772
ENSG00000100583	SAMD15	sterile alpha motif domain containing 15	-0.16	0.6444	0.9987
ENSG00000100591	AHSA1	AHA1, activator of heat shock 90kDa protein ATPase homolog 1 (yeast)	-0.05	0.6658	0.9987
ENSG00000100592	DAAM1	dishevelled associated activator of morphogenesis 1	0.03	0.7049	0.9987
ENSG00000100596	SPTLC2	serine palmitoyltransferase, long chain base subunit 2	-0.09	0.3155	0.9987
ENSG00000100600	LGMN	legumain	-0.03	0.8431	0.9995
ENSG00000100601	ALKBH1	alkB, alkylation repair homolog 1 (E. coli)	-0.14	0.6138	0.9987
ENSG00000100603	SNW1	SNW domain containing 1	-0.04	0.5719	0.9987
ENSG00000100604	CHGA	chromogranin A (parathyroid secretory protein 1)	-0.13	0.7275	0.9987
ENSG00000100605	ITPK1	inositol-tetrakisphosphate 1-kinase	0.01	0.9319	0.9997
ENSG00000100612	DHRS7	dehydrogenase/reductase (SDR family) member 7	0.01	0.922	0.9997
ENSG00000100614	PPM1A	protein phosphatase, Mg2+/Mn2+ dependent, 1A	0	0.9992	0.9997
ENSG00000100625	SIX4	SIX homeobox 4	-0.11	0.7398	0.9987
ENSG00000100626	GALNT16	UDP-N-acetyl-alpha-D-galactosamine:polypeptide N-acetylgalactosaminyltransferase 16	-0.17	0.1413	0.9191
ENSG00000100629	CEP128	centrosomal protein 128kDa	-0.17	0.6721	0.9987
ENSG00000100632	ERH	enhancer of rudimentary homolog (Drosophila)	-0.06	0.5507	0.9987
ENSG00000100644	HIF1A	hypoxia inducible factor 1, alpha subunit (basic helix-loop-helix transcription factor)	-0.08	0.3024	0.9987
ENSG00000100647	KIAA0247	KIAA0247	0.25	0.2022	0.975
ENSG00000100650	SRSF5	serine/arginine-rich splicing factor 5	-0.11	0.5179	0.9987
ENSG00000100664	EIF5	eukaryotic translation initiation factor 5	-0.07	0.3673	0.9987
ENSG00000100678	SLC8A3	solute carrier family 8 (sodium/calcium exchanger), member 3	-0.27	0.0674	0.7868
ENSG00000100697	DICER1	dicer 1, ribonuclease type III	0.08	0.2691	0.9926
ENSG00000100711	ZFYVE21	zinc finger, FYVE domain containing 21	0.14	0.2101	0.9756
ENSG00000100714	MTHFD1	methylenetetrahydrofolate dehydrogenase (NADP+ dependent) 1, methenyltetrahydrofolate cyclohydrolase, formyltetrahydrofolate synthetase	0.08	0.707	0.9987
ENSG00000100722	ZC3H14	zinc finger CCCH-type containing 14	-0.02	0.8498	0.9995
ENSG00000100726	TELO2	telomere maintenance 2	-0.18	0.3813	0.9987
ENSG00000100731	PCNX	pecanex homolog (Drosophila)	-0.03	0.7727	0.9987
ENSG00000100744	GSKIP	GSK3B interacting protein	0	0.9944	0.9997
ENSG00000100749	VRK1	vaccinia related kinase 1	0.29	0.159	0.9391
ENSG00000100764	PSMC1	proteasome (prosome, macropain) 26S subunit, ATPase, 1	0.05	0.4903	0.9987
ENSG00000100784	RPS6KA5	ribosomal protein S6 kinase, 90kDa, polypeptide 5	-0.19	0.3441	0.9987
ENSG00000100796	SMEK1	SMEK homolog 1, suppressor of mek1 (Dictyostelium)	-0.03	0.7607	0.9987
ENSG00000100802	C14orf93	chromosome 14 open reading frame 93	-0.06	0.8468	0.9995
ENSG00000100804	PSMB5	proteasome (prosome, macropain) subunit, beta type, 5	-0.15	0.1772	0.9592
ENSG00000100811	YY1	YY1 transcription factor	0.01	0.8654	0.9995
ENSG00000100813	ACIN1	apoptotic chromatin condensation inducer 1	0.01	0.9544	0.9997
ENSG00000100814	CCNB1IP1	cyclin B1 interacting protein 1, E3 ubiquitin protein ligase	-0.1	0.4891	0.9987
ENSG00000100815	TRIP11	thyroid hormone receptor interactor 11	-0.13	0.2477	0.9886
ENSG00000100823	APEX1	APEX nuclease (multifunctional DNA repair enzyme) 1	-0.05	0.6859	0.9987
ENSG00000100836	PABPN1	poly(A) binding protein, nuclear 1	0.15	0.2192	0.9756
ENSG00000100842	EFS	embryonal Fyn-associated substrate	-0.46	0.0911	0.8467
ENSG00000100852	ARHGAP5	Rho GTPase activating protein 5	-0.03	0.6972	0.9987
ENSG00000100865	CINP	cyclin-dependent kinase 2 interacting protein	0.02	0.8531	0.9995
ENSG00000100867	DHRS2	dehydrogenase/reductase (SDR family) member 2	1.15	0.1096	0.8819
ENSG00000100883	SRP54	signal recognition particle 54kDa	-0.08	0.3999	0.9987
ENSG00000100888	CHD8	chromodomain helicase DNA binding protein 8	0.01	0.9425	0.9997
ENSG00000100889	PCK2	phosphoenolpyruvate carboxykinase 2 (mitochondrial)	-0.84	0.0326	0.633
ENSG00000100897	DCAF11	DDB1 and CUL4 associated factor 11	0	0.9792	0.9997
ENSG00000100902	PSMA6	proteasome (prosome, macropain) subunit, alpha type, 6	-0.31	0.4834	0.9987
ENSG00000100906	NFKBIA	nuclear factor of kappa light polypeptide gene enhancer in B-cells inhibitor, alpha	0.08	0.4027	0.9987
ENSG00000100908	EMC9	ER membrane protein complex subunit 9	0.18	0.4857	0.9987
ENSG00000100911	PSME2	proteasome (prosome, macropain) activator subunit 2 (PA28 beta)	-0.01	0.9116	0.9997
ENSG00000100916	BRMS1L	breast cancer metastasis-suppressor 1-like	-0.16	0.291	0.9987
ENSG00000100918	REC8	REC8 meiotic recombination protein	0.17	0.1458	0.925
ENSG00000100926	TM9SF1	transmembrane 9 superfamily member 1	-0.27	0.2244	0.9785
ENSG00000100934	SEC23A	Sec23 homolog A (S. cerevisiae)	0.07	0.4737	0.9987
ENSG00000100938	GMPR2	guanosine monophosphate reductase 2	0.16	0.1593	0.9391
ENSG00000100941	PNN	pinin, desmosome associated protein	-0.01	0.9194	0.9997
ENSG00000100949	RABGGTA	Rab geranylgeranyltransferase, alpha subunit	-0.12	0.4488	0.9987
ENSG00000100968	NFATC4	nuclear factor of activated T-cells, cytoplasmic, calcineurin-dependent 4	0.25	0.4813	0.9987
ENSG00000100979	PLTP	phospholipid transfer protein	0.07	0.8356	0.9995
ENSG00000100982	PCIF1	PDX1 C-terminal inhibiting factor 1	0	0.9933	0.9997
ENSG00000100983	GSS	glutathione synthetase	-0.14	0.2489	0.9899
ENSG00000100991	TRPC4AP	transient receptor potential cation channel, subfamily C, member 4 associated protein	0.11	0.4273	0.9987
ENSG00000100994	PYGB	phosphorylase, glycogen; brain	0.06	0.6469	0.9987
ENSG00000100997	ABHD12	abhydrolase domain containing 12	0.29	0.0149	0.4695
ENSG00000101003	GINS1	GINS complex subunit 1 (Psf1 homolog)	0.04	0.8757	0.9995
ENSG00000101004	NINL	ninein-like	0.03	0.783	0.9987
ENSG00000101019	UQCC1	ubiquinol-cytochrome c reductase complex assembly factor 1	-0.03	0.8007	0.9987
ENSG00000101040	ZMYND8	zinc finger, MYND-type containing 8	0.01	0.955	0.9997
ENSG00000101052	IFT52	intraflagellar transport 52 homolog (Chlamydomonas)	-0.1	0.4439	0.9987
ENSG00000101057	MYBL2	v-myb avian myeloblastosis viral oncogene homolog-like 2	0.92	0.191	0.9631
ENSG00000101079	NDRG3	NDRG family member 3	-0.08	0.3597	0.9987
ENSG00000101084	C20orf24	chromosome 20 open reading frame 24	-0.1	0.4325	0.9987
ENSG00000101098	RIMS4	regulating synaptic membrane exocytosis 4	-0.09	0.3665	0.9987
ENSG00000101104	PABPC1L	poly(A) binding protein, cytoplasmic 1-like	0.16	0.7744	0.9987
ENSG00000101109	STK4	serine/threonine kinase 4	-0.09	0.4203	0.9987
ENSG00000101115	SALL4	spalt-like transcription factor 4	-0.18	0.4787	0.9987
ENSG00000101126	ADNP	activity-dependent neuroprotector homeobox	0.03	0.6476	0.9987
ENSG00000101132	PFDN4	prefoldin subunit 4	0.24	0.0422	0.7052
ENSG00000101134	DOK5	docking protein 5	-0.08	0.6961	0.9987
ENSG00000101138	CSTF1	cleavage stimulation factor, 3' pre-RNA, subunit 1, 50kDa	-0.16	0.4121	0.9987
ENSG00000101144	BMP7	bone morphogenetic protein 7	-0.21	0.0467	0.7233
ENSG00000101146	RAE1	ribonucleic acid export 1	-0.1	0.2542	0.9899
ENSG00000101150	TPD52L2	tumor protein D52-like 2	0	0.998	0.9997
ENSG00000101152	DNAJC5	DnaJ (Hsp40) homolog, subfamily C, member 5	0.04	0.5799	0.9987
ENSG00000101158	NELFCD	negative elongation factor complex member C/D	0.04	0.7726	0.9987
ENSG00000101161	PRPF6	pre-mRNA processing factor 6	-0.01	0.9151	0.9997
ENSG00000101166	SLMO2	slowmo homolog 2 (Drosophila)	-0.07	0.5783	0.9987
ENSG00000101180	HRH3	histamine receptor H3	0.08	0.8316	0.9995
ENSG00000101181	MTG2	mitochondrial ribosome-associated GTPase 2	0.07	0.6272	0.9987
ENSG00000101182	PSMA7	proteasome (prosome, macropain) subunit, alpha type, 7	-0.01	0.8998	0.9997
ENSG00000101187	SLCO4A1	solute carrier organic anion transporter family, member 4A1	0.49	0.0321	0.6314
ENSG00000101189	MRGBP	MRG/MORF4L binding protein	-0.01	0.9317	0.9997
ENSG00000101190	TCFL5	transcription factor-like 5 (basic helix-loop-helix)	0	0.9979	0.9997
ENSG00000101191	DIDO1	death inducer-obliterator 1	0.09	0.3348	0.9987
ENSG00000101193	GID8	GID complex subunit 8	-0.01	0.9208	0.9997
ENSG00000101198	NKAIN4	Na+/K+ transporting ATPase interacting 4	0.2	0.0806	0.8236
ENSG00000101199	ARFGAP1	ADP-ribosylation factor GTPase activating protein 1	0.26	0.2427	0.9881
ENSG00000101204	CHRNA4	cholinergic receptor, nicotinic, alpha 4 (neuronal)	0.1	0.503	0.9987
ENSG00000101210	EEF1A2	eukaryotic translation elongation factor 1 alpha 2	0.01	0.9288	0.9997
ENSG00000101216	GMEB2	glucocorticoid modulatory element binding protein 2	-0.36	0.0393	0.6811
ENSG00000101220	C20orf27	chromosome 20 open reading frame 27	-0.03	0.9005	0.9997
ENSG00000101224	CDC25B	cell division cycle 25B	0.18	0.1875	0.9611
ENSG00000101236	RNF24	ring finger protein 24	0.05	0.5467	0.9987
ENSG00000101246	ARFRP1	ADP-ribosylation factor related protein 1	-0.29	0.1254	0.9025
ENSG00000101247	NDUFAF5	NADH dehydrogenase (ubiquinone) complex I, assembly factor 5	0.03	0.8353	0.9995
ENSG00000101255	TRIB3	tribbles pseudokinase 3	0.41	0.1357	0.9147
ENSG00000101265	RASSF2	Ras association (RalGDS/AF-6) domain family member 2	0.15	0.0869	0.8362
ENSG00000101266	CSNK2A1	casein kinase 2, alpha 1 polypeptide	0.11	0.1851	0.9592
ENSG00000101290	CDS2	CDP-diacylglycerol synthase (phosphatidate cytidylyltransferase) 2	0	0.9536	0.9997
ENSG00000101294	HM13	histocompatibility (minor) 13	-0.87	0.0002	0.0521
ENSG00000101298	SNPH	syntaphilin	0.11	0.4071	0.9987
ENSG00000101310	SEC23B	Sec23 homolog B (S. cerevisiae)	-0.08	0.5015	0.9987
ENSG00000101333	PLCB4	phospholipase C, beta 4	-0.04	0.7656	0.9987
ENSG00000101337	TM9SF4	transmembrane 9 superfamily protein member 4	-0.04	0.8081	0.9995
ENSG00000101343	CRNKL1	crooked neck pre-mRNA splicing factor 1	-0.06	0.6183	0.9987
ENSG00000101346	POFUT1	protein O-fucosyltransferase 1	-0.2	0.4681	0.9987
ENSG00000101347	SAMHD1	SAM domain and HD domain 1	0.12	0.2873	0.9987
ENSG00000101349	PAK7	p21 protein (Cdc42/Rac)-activated kinase 7	-0.14	0.1991	0.9699
ENSG00000101350	KIF3B	kinesin family member 3B	-0.01	0.9078	0.9997
ENSG00000101353	MROH8	maestro heat-like repeat family member 8	0.43	0.1218	0.897
ENSG00000101361	NOP56	NOP56 ribonucleoprotein	-0.04	0.7048	0.9987
ENSG00000101363	MANBAL	mannosidase, beta A, lysosomal-like	-0.05	0.6693	0.9987
ENSG00000101365	IDH3B	isocitrate dehydrogenase 3 (NAD+) beta	-0.01	0.9555	0.9997
ENSG00000101367	MAPRE1	microtubule-associated protein, RP/EB family, member 1	0.2	0.3713	0.9987
ENSG00000101384	JAG1	jagged 1	0.4	0.1147	0.8899
ENSG00000101391	CDK5RAP1	CDK5 regulatory subunit associated protein 1	-0.03	0.8402	0.9995
ENSG00000101400	SNTA1	syntrophin, alpha 1	0.39	0.1454	0.9237
ENSG00000101407	TTI1	TELO2 interacting protein 1	-0.03	0.7919	0.9987
ENSG00000101412	E2F1	E2F transcription factor 1	0.3	0.5088	0.9987
ENSG00000101413	RPRD1B	regulation of nuclear pre-mRNA domain containing 1B	0.13	0.3242	0.9987
ENSG00000101421	CHMP4B	charged multivesicular body protein 4B	-0.11	0.1711	0.9493
ENSG00000101438	SLC32A1	solute carrier family 32 (GABA vesicular transporter), member 1	0.19	0.2314	0.9803
ENSG00000101439	CST3	cystatin C	0.02	0.8983	0.9997
ENSG00000101442	ACTR5	ARP5 actin-related protein 5 homolog (yeast)	-0.23	0.5343	0.9987
ENSG00000101444	AHCY	adenosylhomocysteinase	0.26	0.0586	0.7727
ENSG00000101445	PPP1R16B	protein phosphatase 1, regulatory subunit 16B	-0.21	0.5078	0.9987
ENSG00000101452	DHX35	DEAH (Asp-Glu-Ala-His) box polypeptide 35	-0.14	0.5725	0.9987
ENSG00000101457	DNTTIP1	deoxynucleotidyltransferase, terminal, interacting protein 1	-0.02	0.8795	0.9995
ENSG00000101460	MAP1LC3A	microtubule-associated protein 1 light chain 3 alpha	0.03	0.7393	0.9987
ENSG00000101463	SYNDIG1	synapse differentiation inducing 1	-0.07	0.8279	0.9995
ENSG00000101464	PIGU	phosphatidylinositol glycan anchor biosynthesis, class U	0.35	0.2254	0.9785
ENSG00000101473	ACOT8	acyl-CoA thioesterase 8	0.03	0.8152	0.9995
ENSG00000101474	APMAP	adipocyte plasma membrane associated protein	-0.02	0.8216	0.9995
ENSG00000101489	CELF4	CUGBP, Elav-like family member 4	-0.11	0.2076	0.9755
ENSG00000101493	ZNF516	zinc finger protein 516	-0.16	0.2014	0.9743
ENSG00000101542	CDH20	cadherin 20, type 2	-0.17	0.6638	0.9987
ENSG00000101544	ADNP2	ADNP homeobox 2	-0.09	0.3254	0.9987
ENSG00000101546	RBFA	ribosome binding factor A (putative)	0.14	0.4227	0.9987
ENSG00000101557	USP14	ubiquitin specific peptidase 14 (tRNA-guanine transglycosylase)	0	0.9597	0.9997
ENSG00000101558	VAPA	VAMP (vesicle-associated membrane protein)-associated protein A, 33kDa	-0.01	0.9505	0.9997
ENSG00000101574	METTL4	methyltransferase like 4	-0.21	0.3209	0.9987
ENSG00000101577	LPIN2	lipin 2	0.09	0.5128	0.9987
ENSG00000101596	SMCHD1	structural maintenance of chromosomes flexible hinge domain containing 1	-0.02	0.7877	0.9987
ENSG00000101605	MYOM1	myomesin 1	0.03	0.9176	0.9997
ENSG00000101608	MYL12A	myosin, light chain 12A, regulatory, non-sarcomeric	-0.13	0.5646	0.9987
ENSG00000101624	CEP76	centrosomal protein 76kDa	0.2	0.3428	0.9987
ENSG00000101639	CEP192	centrosomal protein 192kDa	-0.13	0.4683	0.9987
ENSG00000101654	RNMT	RNA (guanine-7-) methyltransferase	-0.01	0.936	0.9997
ENSG00000101665	SMAD7	SMAD family member 7	-0.15	0.4864	0.9987
ENSG00000101680	LAMA1	laminin, alpha 1	0.52	0.0109	0.4153
ENSG00000101695	RNF125	ring finger protein 125, E3 ubiquitin protein ligase	-0.02	0.9542	0.9997
ENSG00000101745	ANKRD12	ankyrin repeat domain 12	-0.04	0.673	0.9987
ENSG00000101746	NOL4	nucleolar protein 4	-0.34	0.0054	0.2889
ENSG00000101751	POLI	polymerase (DNA directed) iota	-0.39	0.0148	0.4695
ENSG00000101752	MIB1	mindbomb E3 ubiquitin protein ligase 1	-0.05	0.5411	0.9987
ENSG00000101773	RBBP8	retinoblastoma binding protein 8	-0.05	0.76	0.9987
ENSG00000101782	RIOK3	RIO kinase 3	0.13	0.1127	0.8873
ENSG00000101811	CSTF2	cleavage stimulation factor, 3' pre-RNA, subunit 2, 64kDa	-0.15	0.3606	0.9987
ENSG00000101843	PSMD10	proteasome (prosome, macropain) 26S subunit, non-ATPase, 10	-0.55	0.0013	0.1397
ENSG00000101844	ATG4A	autophagy related 4A, cysteine peptidase	-0.49	0.0345	0.647
ENSG00000101846	STS	steroid sulfatase (microsomal), isozyme S	0.18	0.1896	0.9611
ENSG00000101849	TBL1X	transducin (beta)-like 1X-linked	-0.1	0.6572	0.9987
ENSG00000101856	PGRMC1	progesterone receptor membrane component 1	0	0.9867	0.9997
ENSG00000101868	POLA1	polymerase (DNA directed), alpha 1, catalytic subunit	-0.02	0.9333	0.9997
ENSG00000101871	MID1	midline 1 (Opitz/BBB syndrome)	-0.14	0.4153	0.9987
ENSG00000101882	NKAP	NFKB activating protein	-0.08	0.4033	0.9987
ENSG00000101888	NXT2	nuclear transport factor 2-like export factor 2	-0.62	0.0191	0.5239
ENSG00000101901	ALG13	ALG13, UDP-N-acetylglucosaminyltransferase subunit	-0.43	0.0173	0.5084
ENSG00000101911	PRPS2	phosphoribosyl pyrophosphate synthetase 2	-0.17	0.5432	0.9987
ENSG00000101928	MOSPD1	motile sperm domain containing 1	-0.09	0.5306	0.9987
ENSG00000101935	AMMECR1	Alport syndrome, mental retardation, midface hypoplasia and elliptocytosis chromosomal region gene 1	-0.25	0.2249	0.9785
ENSG00000101938	CHRDL1	chordin-like 1	-0.32	0.2959	0.9987
ENSG00000101940	WDR13	WD repeat domain 13	0.05	0.7391	0.9987
ENSG00000101955	SRPX	sushi-repeat containing protein, X-linked	-0.49	0.4322	0.9987
ENSG00000101958	GLRA2	glycine receptor, alpha 2	-0.2	0.2406	0.9881
ENSG00000101966	XIAP	X-linked inhibitor of apoptosis	-0.35	0.0007	0.1009
ENSG00000101972	STAG2	stromal antigen 2	-0.41	0.0032	0.2215
ENSG00000101974	ATP11C	ATPase, class VI, type 11C	-0.04	0.7449	0.9987
ENSG00000101977	MCF2	MCF.2 cell line derived transforming sequence	-0.42	0.1444	0.9204
ENSG00000101986	ABCD1	ATP-binding cassette, sub-family D (ALD), member 1	0.26	0.3527	0.9987
ENSG00000101997	CCDC22	coiled-coil domain containing 22	-0.04	0.8628	0.9995
ENSG00000102003	SYP	synaptophysin	0.14	0.2097	0.9755
ENSG00000102007	PLP2	proteolipid protein 2 (colonic epithelium-enriched)	-0.61	0.3941	0.9987
ENSG00000102024	PLS3	plastin 3	-0.63	0.0098	0.392
ENSG00000102030	NAA10	N(alpha)-acetyltransferase 10, NatA catalytic subunit	-0.07	0.6376	0.9987
ENSG00000102032	RENBP	renin binding protein	0.03	0.9634	0.9997
[truncated: 11,624 more rows]

## Sheet: PD - ctrl 
isogenic control - PD Miro1
gene_id	symbol	description	logFC	PValue	FDR	effect	-log FDR
ENSG00000175701	LINC00116	long intergenic non-protein coding RNA 116	-7.30762	2.94484e-05	0.0174424	down	1.75839
ENSG00000080007	DDX43	DEAD (Asp-Glu-Ala-Asp) box polypeptide 43	-4.35269	0.000167974	0.0520638	down	1.28346
ENSG00000198865	CCDC152	coiled-coil domain containing 152	-4.22422	2.66121e-07	0.00176148	down	2.75412
ENSG00000159556	ISL2	ISL LIM homeobox 2	-4.01611	0.000124515	0.0460834	down	1.33646
ENSG00000170689	HOXB9	homeobox B9	-3.49675	2.45297e-06	0.00461731	down	2.33561
ENSG00000253187	HOXA10-AS	HOXA10 antisense RNA	-2.9178	0.00282109	0.211164	down	0.675381
ENSG00000152583	SPARCL1	SPARC-like 1 (hevin)	-2.63324	0.000185653	0.0549815	down	1.25978
ENSG00000120075	HOXB5	homeobox B5	-2.54967	6.79859e-06	0.0066513	down	2.17709
ENSG00000143429	AC027612.6		-2.546	4.60727e-06	0.00622714	down	2.20571
ENSG00000153820	SPHKAP	SPHK1 interactor, AKAP domain containing	-2.50808	0.00016539	0.0520638	down	1.28346
ENSG00000147256	ARHGAP36	Rho GTPase activating protein 36	-2.48421	2.03382e-05	0.0131937	down	1.87963
ENSG00000151093	OXSM	3-oxoacyl-ACP synthase, mitochondrial	-2.47635	0.0224387	0.561852	down	0.250378
ENSG00000253293	HOXA10	homeobox A10	-2.35948	0.00152641	0.154032	down	0.812389
ENSG00000049247	UTS2	urotensin 2	-2.3145	0.000143468	0.0501143	down	1.30004
ENSG00000245648	RP11-277P12.20		-2.31371	0.00208376	0.183142	down	0.737212
ENSG00000166959	MS4A8	membrane-spanning 4-domains, subfamily A, member 8	-2.27933	0.00899167	0.373602	down	0.427591
ENSG00000254369	HOXA-AS3	HOXA cluster antisense RNA 3	-2.24509	0.000571677	0.0977306	down	1.00997
ENSG00000189056	RELN	reelin	-2.24239	1.14098e-05	0.0086353	down	2.06372
ENSG00000197757	HOXC6	homeobox C6	-2.09655	3.95153e-05	0.0224299	down	1.64917
ENSG00000214548	MEG3	maternally expressed 3 (non-protein coding)	-2.08531	0.000791182	0.105669	down	0.976051
ENSG00000079215	SLC1A3	solute carrier family 1 (glial high affinity glutamate transporter), member 3	-2.03276	0.00973998	0.390862	down	0.407977
ENSG00000260802	LINC00890	long intergenic non-protein coding RNA 890	-2.01286	0.00207252	0.183142	down	0.737212
ENSG00000095713	CRTAC1	cartilage acidic protein 1	-1.99162	4.78515e-06	0.00622714	down	2.20571
ENSG00000197576	HOXA4	homeobox A4	-1.98204	1.32746e-05	0.009042	down	2.04374
ENSG00000105997	HOXA3	homeobox A3	-1.97287	7.33519e-06	0.00666182	down	2.17641
ENSG00000250133	HOXC-AS2	HOXC cluster antisense RNA 2	-1.93638	0.00614381	0.309811	down	0.508903
ENSG00000115353	TACR1	tachykinin receptor 1	-1.93499	0.000992342	0.118585	down	0.925971
ENSG00000151834	GABRA2	gamma-aminobutyric acid (GABA) A receptor, alpha 2	-1.90497	0.00120083	0.130073	down	0.885814
ENSG00000133110	POSTN	periostin, osteoblast specific factor	-1.89073	0.0104778	0.402083	down	0.395684
ENSG00000011465	DCN	decorin	-1.87358	0.000430316	0.0825661	down	1.0832
ENSG00000233101	HOXB-AS3	HOXB cluster antisense RNA 3	-1.86922	0.00111822	0.128012	down	0.892748
ENSG00000145536	ADAMTS16	ADAM metallopeptidase with thrombospondin type 1 motif, 16	-1.83513	1.31475e-05	0.009042	down	2.04374
ENSG00000121454	LHX4	LIM homeobox 4	-1.82636	3.87905e-07	0.00176148	down	2.75412
ENSG00000123307	NEUROD4	neuronal differentiation 4	-1.82103	0.000615238	0.0994951	down	1.0022
ENSG00000104321	TRPA1	transient receptor potential cation channel, subfamily A, member 1	-1.80064	0.00655006	0.32092	down	0.493604
ENSG00000182742	HOXB4	homeobox B4	-1.78087	0.000253917	0.0591426	down	1.2281
ENSG00000156968	MPV17L	MPV17 mitochondrial membrane protein-like	-1.77646	0.000208658	0.0559534	down	1.25217
ENSG00000177335	C8orf31	chromosome 8 open reading frame 31	-1.77447	0.000537983	0.0951811	down	1.02145
ENSG00000078399	HOXA9	homeobox A9	-1.75908	3.85063e-07	0.00176148	down	2.75412
ENSG00000185904	LINC00839	long intergenic non-protein coding RNA 839	-1.75689	0.00538624	0.288885	down	0.539275
ENSG00000234531	RP11-288G11.3		-1.68226	5.02816e-06	0.00622714	down	2.20571
ENSG00000124479	NDP	Norrie disease (pseudoglioma)	-1.67216	0.000472091	0.0869095	down	1.06093
ENSG00000185652	NTF3	neurotrophin 3	-1.62446	0.00221194	0.189522	down	0.722341
ENSG00000175868	CALCB	calcitonin-related polypeptide beta	-1.62223	0.00438557	0.262455	down	0.580946
ENSG00000106004	HOXA5	homeobox A5	-1.5973	0.000125162	0.0460834	down	1.33646
ENSG00000146276	GABRR1	gamma-aminobutyric acid (GABA) A receptor, rho 1	-1.54607	0.00095696	0.115369	down	0.937912
ENSG00000260027	HOXB7	homeobox B7	-1.53562	1.38528e-06	0.00433615	down	2.3629
ENSG00000122592	HOXA7	homeobox A7	-1.50866	2.71148e-06	0.00461731	down	2.33561
ENSG00000116183	PAPPA2	pappalysin 2	-1.49746	0.0135919	0.454594	down	0.342376
ENSG00000106258	CYP3A5	cytochrome P450, family 3, subfamily A, polypeptide 5	-1.46897	0.00231163	0.193199	down	0.713996
ENSG00000148826	NKX6-2	NK6 homeobox 2	-1.43576	2.42584e-06	0.00461731	down	2.33561
ENSG00000187955	COL14A1	collagen, type XIV, alpha 1	-1.42745	0.0047862	0.275538	down	0.559819
ENSG00000184564	SLITRK6	SLIT and NTRK-like family, member 6	-1.40836	0.00196948	0.178868	down	0.747466
ENSG00000167588	GPD1	glycerol-3-phosphate dehydrogenase 1 (soluble)	-1.40571	0.0276526	0.592313	down	0.227449
ENSG00000112246	SIM1	single-minded family bHLH transcription factor 1	-1.40464	0.00499283	0.279907	down	0.552987
ENSG00000120068	HOXB8	homeobox B8	-1.39797	0.000310295	0.0630917	down	1.20003
ENSG00000253305	PCDHGB6	protocadherin gamma subfamily B, 6	-1.37554	0.010843	0.41261	down	0.38446
ENSG00000108511	HOXB6	homeobox B6	-1.37369	0.00318992	0.221573	down	0.654482
ENSG00000145703	IQGAP2	IQ motif containing GTPase activating protein 2	-1.363	0.00249209	0.195931	down	0.707897
ENSG00000107438	PDLIM1	PDZ and LIM domain 1	-1.35593	0.00303376	0.217565	down	0.662412
ENSG00000249853	HS3ST5	heparan sulfate (glucosamine) 3-O-sulfotransferase 5	-1.34483	0.0070545	0.330625	down	0.480665
ENSG00000129682	FGF13	fibroblast growth factor 13	-0.492226	0.000291004	0.061943		1.20801
ENSG00000107187	LHX3	LIM homeobox 3	-1.34326	0.000620794	0.0994951	down	1.0022
ENSG00000106341	PPP1R17	protein phosphatase 1, regulatory subunit 17	-1.33743	0.0106282	0.405568	down	0.391937
ENSG00000117152	RGS4	regulator of G-protein signaling 4	-1.33555	7.21037e-05	0.035081	down	1.45493
ENSG00000152208	GRID2	glutamate receptor, ionotropic, delta 2	-1.32932	0.000264824	0.0591426	down	1.2281
ENSG00000135116	HRK	harakiri, BCL2 interacting protein (contains only BH3 domain)	-1.32024	8.30604e-06	0.00707207	down	2.15045
ENSG00000037965	HOXC8	homeobox C8	-1.31666	0.000129409	0.0463932	down	1.33355
ENSG00000168081	PNOC	prepronociceptin	-1.31623	0.0241559	0.573304	down	0.241615
ENSG00000228659	RP1-23K20.2		-1.315	0.0331401	0.639774	down	0.193973
ENSG00000152784	PRDM8	PR domain containing 8	-1.27957	0.000228322	0.0565534	down	1.24754
ENSG00000169071	ROR2	receptor tyrosine kinase-like orphan receptor 2	-1.27909	0.00324774	0.221573	down	0.654482
ENSG00000148053	NTRK2	neurotrophic tyrosine kinase, receptor, type 2	-1.26265	0.000226087	0.0565534	down	1.24754
ENSG00000166681	NGFRAP1	nerve growth factor receptor (TNFRSF16) associated protein 1	-0.392781	0.000461306	0.0869095		1.06093
ENSG00000130558	OLFM1	olfactomedin 1	0.435083	0.000484159	0.0879426		1.0558
ENSG00000180828	BHLHE22	basic helix-loop-helix family, member e22	-1.25617	0.0318079	0.629869	down	0.20075
ENSG00000173698	GPR64	G protein-coupled receptor 64	-1.24639	0.0232477	0.569884	down	0.244213
ENSG00000125285	SOX21	SRY (sex determining region Y)-box 21	-1.24352	0.00180059	0.170344	down	0.768674
ENSG00000227640	SOX21-AS1	SOX21 antisense RNA 1 (head to head)	-1.23873	7.75179e-05	0.0364147	down	1.43872
ENSG00000175264	CHST1	carbohydrate (keratan sulfate Gal-6) sulfotransferase 1	0.44613	0.00059327	0.0977306		1.00997
ENSG00000071242	RPS6KA2	ribosomal protein S6 kinase, 90kDa, polypeptide 2	0.44712	0.000595437	0.0977306		1.00997
ENSG00000169239	CA5B	carbonic anhydrase VB, mitochondrial	-1.23483	0.000846734	0.109581	down	0.960265
ENSG00000130675	MNX1	motor neuron and pancreas homeobox 1	-1.21422	0.0147474	0.469535	down	0.328332
ENSG00000188730	VWC2	von Willebrand factor C domain containing 2	-1.191	0.00949901	0.383991	down	0.415679
ENSG00000189060	H1F0	H1 histone family, member 0	-1.17514	1.59148e-06	0.00433615	down	2.3629
ENSG00000144331	ZNF385B	zinc finger protein 385B	-1.1737	0.029673	0.607873	down	0.216187
ENSG00000142875	PRKACB	protein kinase, cAMP-dependent, catalytic, beta	-0.457033	0.000682585	0.100858		0.99629
ENSG00000101966	XIAP	X-linked inhibitor of apoptosis	-0.350658	0.00066811	0.100858		0.99629
ENSG00000181541	MAB21L2	mab-21-like 2 (C. elegans)	0.432388	0.000667606	0.100858		0.99629
ENSG00000271344	RP11-274B21.9		-1.17057	0.0443364	0.71327	down	0.146746
ENSG00000154162	CDH12	cadherin 12, type 2 (N-cadherin 2)	-1.16459	0.00117932	0.129902	down	0.886385
ENSG00000244694	PTCHD4	patched domain containing 4	-1.14097	0.0296222	0.607745	down	0.216279
ENSG00000153531	ADPRHL1	ADP-ribosylhydrolase like 1	-1.13221	0.0196704	0.531066	down	0.274852
ENSG00000162998	FRZB	frizzled-related protein	-1.13197	0.0183789	0.518377	down	0.285354
ENSG00000180964	TCEAL8	transcription elongation factor A (SII)-like 8	-0.365907	0.000709221	0.102611		0.988805
ENSG00000186340	THBS2	thrombospondin 2	-1.13096	0.00268654	0.203929	down	0.690522
ENSG00000121570	DPPA4	developmental pluripotency associated 4	-1.1284	0.0154977	0.475827	down	0.322551
ENSG00000000460	C1orf112	chromosome 1 open reading frame 112	-1.12105	0.028337	0.600796	down	0.221273
ENSG00000170382	LRRN2	leucine rich repeat neuronal 2	-1.11957	2.22535e-05	0.01378	down	1.86075
ENSG00000164690	SHH	sonic hedgehog	-1.11612	0.00307174	0.217565	down	0.662412
ENSG00000122420	PTGFR	prostaglandin F receptor (FP)	-1.116	0.0298543	0.609183	down	0.215252
ENSG00000105855	ITGB8	integrin, beta 8	-1.10857	0.00035242	0.0695799	down	1.15752
ENSG00000089682	RBM41	RNA binding motif protein 41	-0.492114	0.0008262	0.108563		0.964317
ENSG00000170430	MGMT	O-6-methylguanine-DNA methyltransferase	-1.10761	0.000203356	0.0559534	down	1.25217
ENSG00000240409	MTATP8P1	mitochondrially encoded ATP synthase 8 pseudogene 1	-1.10011	0.0132251	0.45087	down	0.345948
ENSG00000244245	RP11-120B7.1		-1.09951	0.0239282	0.569884	down	0.244213
ENSG00000143171	RXRG	retinoid X receptor, gamma	-1.07619	0.0156936	0.479357	down	0.31934
ENSG00000180806	HOXC9	homeobox C9	-1.07235	6.92858e-05	0.0349585	down	1.45645
ENSG00000210176	MT-TH	mitochondrially encoded tRNA histidine	-1.06902	0.0057417	0.29969	down	0.523327
ENSG00000163064	EN1	engrailed homeobox 1	-0.497779	0.000919171	0.113835		0.943724
ENSG00000100234	TIMP3	TIMP metallopeptidase inhibitor 3	-1.06244	0.000858419	0.109581	down	0.960265
ENSG00000112837	TBX18	T-box 18	-1.05827	0.0143923	0.468865	down	0.328952
ENSG00000196581	AJAP1	adherens junctions associated protein 1	-1.05436	0.00792029	0.348058	down	0.458348
ENSG00000184058	TBX1	T-box 1	-1.05052	0.000781831	0.105454	down	0.976936
ENSG00000154783	FGD5	FYVE, RhoGEF and PH domain containing 5	-1.0363	0.00223744	0.189522	down	0.722341
ENSG00000123570	RAB9B	RAB9B, member RAS oncogene family	-0.461601	0.00103142	0.121129		0.916753
ENSG00000164619	BMPER	BMP binding endothelial regulator	-1.03379	0.0190266	0.523635	down	0.280971
ENSG00000154678	PDE1C	phosphodiesterase 1C, calmodulin-dependent 70kDa	-1.03258	0.0035507	0.231843	down	0.634806
ENSG00000110660	SLC35F2	solute carrier family 35, member F2	-1.01555	0.0403221	0.692272	down	0.159723
ENSG00000121207	LRAT	lecithin retinol acyltransferase (phosphatidylcholine--retinol O-acyltransferase)	-1.0116	0.0161084	0.484457	down	0.314745
ENSG00000176907	C8orf4	chromosome 8 open reading frame 4	-0.992833	0.0415359	0.699436	down	0.155252
ENSG00000235244	RP11-761E20.1		-0.989631	0.0342838	0.647031	down	0.189075
ENSG00000163291	PAQR3	progestin and adipoQ receptor family member III	-0.474437	0.00116947	0.129902		0.886385
ENSG00000000003	TSPAN6	tetraspanin 6	-0.384189	0.00117126	0.129902		0.886385
ENSG00000115159	GPD2	glycerol-3-phosphate dehydrogenase 2 (mitochondrial)	-0.973998	0.00369632	0.236408	down	0.626337
ENSG00000163673	DCLK3	doublecortin-like kinase 3	-0.973931	0.0158284	0.479575	down	0.319143
ENSG00000117069	ST6GALNAC5	ST6 (alpha-N-acetyl-neuraminyl-2,3-beta-galactosyl-1,3)-N-acetylgalactosaminide alpha-2,6-sialyltransferase 5	-0.970563	0.0179071	0.511559	down	0.291105
ENSG00000082014	SMARCD3	SWI/SNF related, matrix associated, actin dependent regulator of chromatin, subfamily d, member 3	0.486878	0.00125551	0.133624		0.874117
ENSG00000161544	CYGB	cytoglobin	0.457784	0.00130711	0.138036		0.860006
ENSG00000197935	ZNF311	zinc finger protein 311	-0.969161	0.0063979	0.318303	down	0.49716
ENSG00000102226	USP11	ubiquitin specific peptidase 11	-0.431283	0.00141946	0.145906		0.835926
ENSG00000172728	FUT10	fucosyltransferase 10 (alpha (1,3) fucosyltransferase)	-0.965018	0.033428	0.641394	down	0.192875
ENSG00000163032	VSNL1	visinin-like 1	-0.959715	0.0289123	0.605844	down	0.217639
ENSG00000153707	PTPRD	protein tyrosine phosphatase, receptor type, D	-0.3128	0.00151022	0.153536		0.813791
ENSG00000096696	DSP	desmoplakin	-0.956891	0.00276619	0.208198	down	0.681524
ENSG00000069509	FUNDC1	FUN14 domain containing 1	-0.412976	0.00155675	0.155938		0.807048
ENSG00000123562	MORF4L2	mortality factor 4 like 2	-0.34771	0.00162745	0.161831		0.790939
ENSG00000110921	MVK	mevalonate kinase	0.435153	0.00164895	0.16278		0.788399
ENSG00000197020	ZNF100	zinc finger protein 100	-0.955491	0.000632195	0.100144	down	0.999375
ENSG00000145632	PLK2	polo-like kinase 2	0.456441	0.00169536	0.1638		0.785685
ENSG00000169116	PARM1	prostate androgen-regulated mucin-like protein 1	-0.953162	0.00360644	0.232846	down	0.632932
ENSG00000174705	SH3PXD2B	SH3 and PX domains 2B	0.441094	0.00172758	0.165738		0.780577
ENSG00000179520	SLC17A8	solute carrier family 17 (vesicular glutamate transporter), member 8	-0.948289	0.0192938	0.526306	down	0.278761
ENSG00000189221	MAOA	monoamine oxidase A	-0.935427	0.0023933	0.19472	down	0.71059
ENSG00000166922	SCG5	secretogranin V (7B2 protein)	-0.929068	5.47189e-05	0.0298174	down	1.52553
ENSG00000253661	ZFHX4-AS1	ZFHX4 antisense RNA 1	-0.924272	0.000955813	0.115369	down	0.937912
ENSG00000217236	SP9	Sp9 transcription factor	-0.922172	0.0196864	0.531066	down	0.274852
ENSG00000143891	GALM	galactose mutarotase (aldose 1-epimerase)	-0.920738	0.0283783	0.600796	down	0.221273
ENSG00000133142	TCEAL4	transcription elongation factor A (SII)-like 4	-0.36554	0.00193801	0.177191		0.751558
ENSG00000225882	RP3-410B11.1		-0.920384	0.0457171	0.720838	down	0.142162
ENSG00000253953	PCDHGB4	protocadherin gamma subfamily B, 4	-0.91709	0.0292622	0.606271	down	0.217333
ENSG00000185985	SLITRK2	SLIT and NTRK-like family, member 2	-0.912158	0.0142574	0.46802	down	0.329736
ENSG00000186487	MYT1L	myelin transcription factor 1-like	0.394386	0.00207469	0.183142		0.737212
ENSG00000166415	WDR72	WD repeat domain 72	-0.911936	0.0011153	0.128012	down	0.892748
ENSG00000246379	RP11-461O7.1		-0.911885	0.0255449	0.578745	down	0.237513
ENSG00000254122	PCDHGB7	protocadherin gamma subfamily B, 7	-0.904432	0.00385175	0.243593	down	0.613335
ENSG00000267034	RP11-384O8.1		-0.897901	0.0232254	0.569884	down	0.244213
ENSG00000182916	TCEAL7	transcription elongation factor A (SII)-like 7	-0.880509	9.65786e-06	0.00773935	down	2.1113
ENSG00000113552	GNPDA1	glucosamine-6-phosphate deaminase 1	-0.369033	0.00223982	0.189522		0.722341
ENSG00000101294	HM13	histocompatibility (minor) 13	-0.86563	0.000168157	0.0520638	down	1.28346
ENSG00000198883	PNMA5	paraneoplastic Ma antigen family member 5	-0.859758	0.0432283	0.708663	down	0.14956
ENSG00000151090	THRB	thyroid hormone receptor, beta	-0.85602	0.016761	0.49871	down	0.302152
ENSG00000261589	CTC-462L7.1		-0.851617	0.0273372	0.592057	down	0.227636
ENSG00000185565	LSAMP	limbic system-associated membrane protein	-0.495601	0.00233569	0.193919		0.71238
ENSG00000100889	PCK2	phosphoenolpyruvate carboxykinase 2 (mitochondrial)	-0.843139	0.0326191	0.633005	down	0.198593
ENSG00000150471	LPHN3	latrophilin 3	-0.836816	5.93097e-06	0.0066513	down	2.17709
ENSG00000166262	FAM227B	family with sequence similarity 227, member B	-0.833023	0.0422908	0.705175	down	0.151703
ENSG00000151388	ADAMTS12	ADAM metallopeptidase with thrombospondin type 1 motif, 12	-0.821998	0.00745637	0.339529	down	0.469124
ENSG00000128285	MCHR1	melanin-concentrating hormone receptor 1	-0.818865	0.0011824	0.129902	down	0.886385
ENSG00000170293	CMTM8	CKLF-like MARVEL transmembrane domain containing 8	-0.816363	0.0371572	0.665088	down	0.177121
ENSG00000248508	SRP14-AS1	SRP14 antisense RNA1 (head to head)	-0.811525	0.0174699	0.509316	down	0.293013
ENSG00000263958	RP11-676J15.1		-0.807379	0.0210748	0.54686	down	0.262124
ENSG00000085719	CPNE3	copine III	-0.404079	0.00250253	0.195931		0.707897
ENSG00000141380	SS18	synovial sarcoma translocation, chromosome 18	-0.804726	0.0384937	0.675841	down	0.170155
ENSG00000213047	DENND1B	DENN/MADD domain containing 1B	-0.437505	0.00255192	0.197528		0.704372
ENSG00000132821	VSTM2L	V-set and transmembrane domain containing 2 like	0.468023	0.00254351	0.197528		0.704372
ENSG00000145247	OCIAD2	OCIA domain containing 2	-0.8008	0.00781381	0.347868	down	0.458586
ENSG00000135828	RNASEL	ribonuclease L (2',5'-oligoisoadenylate synthetase-dependent)	-0.798089	0.02665	0.586014	down	0.232092
ENSG00000122012	SV2C	synaptic vesicle glycoprotein 2C	-0.796753	0.00169201	0.1638	down	0.785685
ENSG00000102054	RBBP7	retinoblastoma binding protein 7	-0.407672	0.0026945	0.203929		0.690522
ENSG00000266045	RP11-466P24.7		-0.796512	0.024661	0.575799	down	0.239729
ENSG00000243004	AC005062.2		-0.792946	0.0154111	0.474991	down	0.323315
ENSG00000152894	PTPRK	protein tyrosine phosphatase, receptor type, K	-0.790316	0.00661951	0.321331	down	0.493048
ENSG00000132330	SCLY	selenocysteine lyase	-0.786889	0.0334194	0.641394	down	0.192875
ENSG00000121904	CSMD2	CUB and Sushi multiple domains 2	-0.782301	0.0363415	0.659229	down	0.180964
ENSG00000186007	LEMD1	LEM domain containing 1	-0.771137	0.0121193	0.437934	down	0.358591
ENSG00000152128	TMEM163	transmembrane protein 163	-0.413838	0.00306798	0.217565		0.662412
ENSG00000177606	JUN	jun proto-oncogene	-0.386	0.00302305	0.217565		0.662412
ENSG00000175274	TP53I11	tumor protein p53 inducible protein 11	0.297078	0.00305309	0.217565		0.662412
ENSG00000064042	LIMCH1	LIM and calponin homology domains 1	0.365616	0.00308228	0.217565		0.662412
ENSG00000075223	SEMA3C	sema domain, immunoglobulin domain (Ig), short basic domain, secreted, (semaphorin) 3C	-0.768233	0.00188496	0.175165	down	0.756553
ENSG00000232412	RP1-315G1.3		-0.766954	0.00967645	0.390007	down	0.408928
ENSG00000158258	CLSTN2	calsyntenin 2	-0.763385	0.00894504	0.373602	down	0.427591
ENSG00000170854	MINA	MYC induced nuclear antigen	-0.750958	0.0141565	0.46802	down	0.329736
ENSG00000101972	STAG2	stromal antigen 2	-0.409373	0.0031707	0.22151		0.654607
ENSG00000142686	C1orf216	chromosome 1 open reading frame 216	-0.748902	0.000738427	0.102649	down	0.988645
ENSG00000171189	GRIK1	glutamate receptor, ionotropic, kainate 1	-0.745787	0.00355518	0.231843	down	0.634806
ENSG00000129993	CBFA2T3	core-binding factor, runt domain, alpha subunit 2; translocated to, 3	0.346145	0.00325293	0.221573		0.654482
ENSG00000198825	INPP5F	inositol polyphosphate-5-phosphatase F	0.412824	0.00324939	0.221573		0.654482
ENSG00000174473	GALNTL6	UDP-N-acetyl-alpha-D-galactosamine:polypeptide N-acetylgalactosaminyltransferase-like 6	-0.741231	0.00177898	0.169476	down	0.770891
ENSG00000145416	MARCH1	membrane-associated ring finger (C3HC4) 1, E3 ubiquitin protein ligase	-0.399335	0.00334181	0.225028		0.647764
ENSG00000079931	MOXD1	monooxygenase, DBH-like 1	-0.739874	0.0137293	0.457296	down	0.339802
ENSG00000154856	APCDD1	adenomatosis polyposis coli down-regulated 1	-0.739633	0.0355572	0.652597	down	0.185355
ENSG00000149599	DUSP15	dual specificity phosphatase 15	-0.737804	0.0206413	0.541725	down	0.266221
ENSG00000109819	PPARGC1A	peroxisome proliferator-activated receptor gamma, coactivator 1 alpha	-0.732165	0.015621	0.478214	down	0.320378
ENSG00000152578	GRIA4	glutamate receptor, ionotropic, AMPA 4	-0.732031	0.000110668	0.0456858	down	1.34022
ENSG00000169895	SYAP1	synapse associated protein 1	-0.415539	0.00355686	0.231843		0.634806
ENSG00000143013	LMO4	LIM domain only 4	-0.403658	0.00352738	0.231843		0.634806
ENSG00000153234	NR4A2	nuclear receptor subfamily 4, group A, member 2	-0.729909	0.00876215	0.367282	down	0.435
ENSG00000177108	ZDHHC22	zinc finger, DHHC-type containing 22	0.466956	0.00358569	0.232609		0.633374
ENSG00000005020	SKAP2	src kinase associated phosphoprotein 2	-0.728698	0.000415189	0.0808016	down	1.09258
ENSG00000169851	PCDH7	protocadherin 7	-0.728403	0.00299785	0.217565	down	0.662412
ENSG00000271830	RP11-1C8.7		-0.72826	0.0320216	0.63039	down	0.200391
ENSG00000152061	RABGAP1L	RAB GTPase activating protein 1-like	-0.307532	0.00376795	0.239863		0.620036
ENSG00000178162	FAR2P2	fatty acyl CoA reductase 2 pseudogene 2	-0.724966	0.0384581	0.675841	down	0.170155
ENSG00000130985	UBA1	ubiquitin-like modifier activating enzyme 1	-0.407337	0.0038623	0.243593		0.613335
ENSG00000133134	BEX2	brain expressed X-linked 2	-0.362999	0.00392166	0.245269		0.610356
ENSG00000153714	LURAP1L	leucine rich adaptor protein 1-like	-0.722595	0.020198	0.540584	down	0.267137
ENSG00000069535	MAOB	monoamine oxidase B	-0.722032	0.0161094	0.484457	down	0.314745
ENSG00000047230	CTPS2	CTP synthase 2	-0.721063	0.00114015	0.129435	down	0.887947
ENSG00000123560	PLP1	proteolipid protein 1	-0.718151	0.0113014	0.418367	down	0.378442
ENSG00000176274	SLC25A53	solute carrier family 25, member 53	-0.712108	0.00190299	0.175165	down	0.756553
ENSG00000215039	CD27-AS1	CD27 antisense RNA 1	-0.71141	0.0253697	0.578745	down	0.237513
ENSG00000135919	SERPINE2	serpin peptidase inhibitor, clade E (nexin, plasminogen activator inhibitor type 1), member 2	0.370847	0.00428955	0.260877		0.583563
ENSG00000081479	LRP2	low density lipoprotein receptor-related protein 2	-0.480556	0.00433409	0.262415		0.581012
ENSG00000234161	PABPC5-AS1	PABPC5 antisense RNA 1	-0.710493	0.0294727	0.606552	down	0.217132
ENSG00000131016	AKAP12	A kinase (PRKA) anchor protein 12	0.348144	0.00441181	0.262455		0.580946
ENSG00000151414	NEK7	NIMA-related kinase 7	-0.70939	0.0022208	0.189522	down	0.722341
ENSG00000168505	GBX2	gastrulation brain homeobox 2	-0.69872	0.0172364	0.508423	down	0.293775
ENSG00000102271	KLHL4	kelch-like family member 4	-0.692615	0.0203289	0.540899	down	0.266884
ENSG00000156113	KCNMA1	potassium large conductance calcium-activated channel, subfamily M, alpha member 1	-0.434101	0.00467679	0.274245		0.561861
ENSG00000254685	FPGT	fucose-1-phosphate guanylyltransferase	-0.685251	0.0445061	0.71327	down	0.146746
ENSG00000117289	TXNIP	thioredoxin interacting protein	-0.681443	0.00917105	0.376194	down	0.424588
ENSG00000198216	CACNA1E	calcium channel, voltage-dependent, R type, alpha 1E subunit	-0.681316	0.00908618	0.376137	down	0.424654
ENSG00000126733	DACH2	dachshund homolog 2 (Drosophila)	-0.673472	0.0047298	0.275359	down	0.5601
ENSG00000137203	TFAP2A	transcription factor AP-2 alpha (activating enhancer binding protein 2 alpha)	-0.375415	0.0047949	0.275538		0.559819
ENSG00000182220	ATP6AP2	ATPase, H+ transporting, lysosomal accessory protein 2	-0.281732	0.00480004	0.275538		0.559819
ENSG00000111783	RFX4	regulatory factor X, 4 (influences HLA class II expression)	-0.673398	0.000303573	0.0626603	down	1.20301
ENSG00000148541	FAM13C	family with sequence similarity 13, member C	-0.354837	0.0049193	0.278073		0.555841
ENSG00000164070	HSPA4L	heat shock 70kDa protein 4-like	0.302871	0.00491814	0.278073		0.555841
ENSG00000180287	PLD5	phospholipase D family, member 5	-0.672445	0.010004	0.393038	down	0.405566
ENSG00000112378	PERP	PERP, TP53 apoptosis effector	-0.66459	0.00919568	0.376194	down	0.424588
ENSG00000102181	CD99L2	CD99 molecule-like 2	-0.323836	0.00498478	0.279907		0.552987
ENSG00000163638	ADAMTS9	ADAM metallopeptidase with thrombospondin type 1 motif, 9	-0.661703	0.0258691	0.57905	down	0.237284
ENSG00000181449	SOX2	SRY (sex determining region Y)-box 2	-0.353723	0.00516048	0.286752		0.542494
ENSG00000130226	DPP6	dipeptidyl-peptidase 6	0.309146	0.00517721	0.286752		0.542494
ENSG00000006468	ETV1	ets variant 1	0.49361	0.00521313	0.287524		0.541326
ENSG00000099204	ABLIM1	actin binding LIM protein 1	0.340163	0.0052593	0.287794		0.540918
ENSG00000140450	ARRDC4	arrestin domain containing 4	-0.656843	0.0188681	0.523421	down	0.281149
ENSG00000144485	HES6	hes family bHLH transcription factor 6	0.366482	0.00528487	0.287983		0.540633
ENSG00000118160	SLC8A2	solute carrier family 8 (sodium/calcium exchanger), member 2	0.434078	0.00530696	0.288035		0.540555
ENSG00000204965	PCDHA5	protocadherin alpha 5	-0.655854	0.0189036	0.523421	down	0.281149
ENSG00000101746	NOL4	nucleolar protein 4	-0.339656	0.00538188	0.288885		0.539275
ENSG00000165973	NELL1	NEL-like 1 (chicken)	-0.654417	0.00597266	0.305885	down	0.514441
ENSG00000112759	SLC29A1	solute carrier family 29 (equilibrative nucleoside transporter), member 1	0.439263	0.00542613	0.289883		0.537777
ENSG00000166963	MAP1A	microtubule-associated protein 1A	0.255595	0.00563252	0.29659		0.527843
ENSG00000162490	DRAXIN	dorsal inhibitory axon guidance protein	0.330122	0.00559988	0.29659		0.527843
ENSG00000183092	BEGAIN	brain-enriched guanylate kinase-associated	0.448398	0.00563762	0.29659		0.527843
ENSG00000259974	LINC00261	long intergenic non-protein coding RNA 261	-0.636946	0.00517808	0.286752	down	0.542494
ENSG00000143621	ILF2	interleukin enhancer binding factor 2	0.302404	0.00568689	0.297971		0.525826
ENSG00000185753	CXorf38	chromosome X open reading frame 38	-0.634265	0.0324706	0.632213	down	0.199137
ENSG00000171450	CDK5R2	cyclin-dependent kinase 5, regulatory subunit 2 (p39)	0.497486	0.00578262	0.300674		0.521904
ENSG00000102024	PLS3	plastin 3	-0.631026	0.00984203	0.392003	down	0.40671
ENSG00000166501	PRKCB	protein kinase C, beta	0.35361	0.005929	0.305258		0.515333
ENSG00000172893	DHCR7	7-dehydrocholesterol reductase	0.481957	0.005938	0.305258		0.515333
ENSG00000243978	RGAG1	retrotransposon gag domain containing 1	-0.626808	0.0129827	0.448999	down	0.347754
ENSG00000152377	SPOCK1	sparc/osteonectin, cwcv and kazal-like domains proteoglycan (testican) 1	0.405676	0.00601953	0.306955		0.512925
ENSG00000118971	CCND2	cyclin D2	-0.624534	0.000206089	0.0559534	down	1.25217
ENSG00000175792	RUVBL1	RuvB-like AAA ATPase 1	0.321862	0.00608044	0.307932		0.511545
ENSG00000126016	AMOT	angiomotin	-0.621526	0.000174848	0.0529323	down	1.27628
ENSG00000101888	NXT2	nuclear transport factor 2-like export factor 2	-0.619977	0.0191128	0.52389	down	0.28076
ENSG00000115461	IGFBP5	insulin-like growth factor binding protein 5	-0.61523	0.0244481	0.575799	down	0.239729
ENSG00000145248	SLC10A4	solute carrier family 10, member 4	-0.614324	0.0254785	0.578745	down	0.237513
ENSG00000127399	LRRC61	leucine rich repeat containing 61	-0.609304	0.00257982	0.198559	down	0.702111
ENSG00000153823	PID1	phosphotyrosine interaction domain containing 1	-0.607372	0.00913267	0.376137	down	0.424654
ENSG00000187714	SLC18A3	solute carrier family 18 (vesicular acetylcholine transporter), member 3	-0.605125	0.0248568	0.576762	down	0.239003
ENSG00000151458	ANKRD50	ankyrin repeat domain 50	0.421011	0.0065235	0.320829		0.493726
ENSG00000147202	DIAPH2	diaphanous-related formin 2	-0.603763	0.0195447	0.529338	down	0.276267
ENSG00000116991	SIPA1L2	signal-induced proliferation-associated 1 like 2	-0.602991	0.00190029	0.175165	down	0.756553
ENSG00000249395	CASC9	cancer susceptibility candidate 9 (non-protein coding)	-0.601931	0.0314518	0.626959	down	0.202761
ENSG00000130224	LRCH2	leucine-rich repeats and calponin homology (CH) domain containing 2	-0.595103	0.000192621	0.0558315	down	1.25312
ENSG00000103018	CYB5B	cytochrome b5 type B (outer mitochondrial membrane)	0.422878	0.00668537	0.32296		0.490851
ENSG00000119771	KLHL29	kelch-like family member 29	-0.594844	0.0390784	0.681095	down	0.166792
ENSG00000148942	SLC5A12	solute carrier family 5 (sodium/monocarboxylate cotransporter), member 12	-0.593842	0.0024013	0.19472	down	0.71059
ENSG00000166342	NETO1	neuropilin (NRP) and tolloid (TLL)-like 1	-0.592817	0.0345516	0.647031	down	0.189075
ENSG00000163472	TMEM79	transmembrane protein 79	-0.591445	0.0236787	0.569884	down	0.244213
ENSG00000156313	RPGR	retinitis pigmentosa GTPase regulator	-0.586716	0.0125699	0.441119	down	0.355444
ENSG00000133740	E2F5	E2F transcription factor 5, p130-binding	-0.585009	0.0125263	0.441119	down	0.355444
ENSG00000176387	HSD11B2	hydroxysteroid (11-beta) dehydrogenase 2	-0.581713	0.0235003	0.569884	down	0.244213
ENSG00000106153	CHCHD2	coiled-coil-helix-coiled-coil-helix domain containing 2	-0.580945	0.000469057	0.0869095	down	1.06093
ENSG00000225528	RP3-370M22.8		-0.57934	0.0248252	0.576762	down	0.239003
ENSG00000158987	RAPGEF6	Rap guanine nucleotide exchange factor (GEF) 6	-0.578743	0.0146159	0.469535	down	0.328332
ENSG00000237945	LINC00649	long intergenic non-protein coding RNA 649	-0.445363	0.00718543	0.334086		0.476142
ENSG00000117592	PRDX6	peroxiredoxin 6	-0.344815	0.00721526	0.334332		0.475822
ENSG00000134376	CRB1	crumbs homolog 1 (Drosophila)	-0.577186	0.049187	0.741232	down	0.130046
ENSG00000185222	WBP5	WW domain binding protein 5	-0.489385	0.0074307	0.339529		0.469124
ENSG00000165655	ZNF503	zinc finger protein 503	-0.479868	0.00742696	0.339529		0.469124
ENSG00000157985	AGAP1	ArfGAP with GTPase domain, ankyrin repeat and PH domain 1	0.22726	0.00739741	0.339529		0.469124
ENSG00000104059	FAM189A1	family with sequence similarity 189, member A1	-0.573718	0.0489533	0.739347	down	0.131152
ENSG00000184408	KCND2	potassium voltage-gated channel, Shal-related subfamily, member 2	-0.572747	0.00755751	0.342046	down	0.465915
ENSG00000157600	TMEM164	transmembrane protein 164	-0.565582	0.000594037	0.0977306	down	1.00997
ENSG00000146409	SLC18B1	solute carrier family 18, subfamily B, member 1	-0.562058	0.0252884	0.578745	down	0.237513
ENSG00000086712	TXLNG	taxilin gamma	-0.379338	0.00777562	0.347868		0.458586
ENSG00000144283	PKP4	plakophilin 4	0.413104	0.00778388	0.347868		0.458586
ENSG00000152464	RPP38	ribonuclease P/MRP 38kDa subunit	-0.561151	0.00705445	0.330625	down	0.480665
ENSG00000176840	MIR7-3HG	MIR7-3 host gene (non-protein coding)	-0.560794	0.0201226	0.539626	down	0.267907
ENSG00000082482	KCNK2	potassium channel, subfamily K, member 2	-0.559878	0.0308052	0.622389	down	0.205938
ENSG00000196498	NCOR2	nuclear receptor corepressor 2	0.253905	0.0079114	0.348058		0.458348
ENSG00000139998	RAB15	RAB15, member RAS oncogene family	0.27931	0.0078506	0.348058		0.458348
ENSG00000120162	MOB3B	MOB kinase activator 3B	-0.553144	0.0110185	0.415803	down	0.381112
ENSG00000250366	LINC00617	long intergenic non-protein coding RNA 617	0.342375	0.00795254	0.348352		0.457982
ENSG00000210144	MT-TY	mitochondrially encoded tRNA tyrosine	-0.407309	0.00809047	0.353258		0.451908
ENSG00000196104	SPOCK3	sparc/osteonectin, cwcv and kazal-like domains proteoglycan (testican) 3	-0.431485	0.00816168	0.355167		0.449568
ENSG00000250742	RP11-834C11.4		-0.551728	0.0426174	0.705439	down	0.151541
ENSG00000114646	CSPG5	chondroitin sulfate proteoglycan 5 (neuroglycan C)	0.46449	0.00822076	0.355528		0.449126
ENSG00000185345	PARK2	parkin RBR E3 ubiquitin protein ligase	-0.55152	0.0212385	0.55006	down	0.25959
ENSG00000101843	PSMD10	proteasome (prosome, macropain) 26S subunit, non-ATPase, 10	-0.547463	0.00133317	0.139706	down	0.854784
ENSG00000109654	TRIM2	tripartite motif containing 2	0.244452	0.00841595	0.360536		0.443051
ENSG00000196381	ZNF781	zinc finger protein 781	-0.544208	0.0424571	0.705439	down	0.151541
ENSG00000157514	TSC22D3	TSC22 domain family, member 3	-0.450799	0.00851692	0.360741		0.442804
ENSG00000204054	LINC00963	long intergenic non-protein coding RNA 963	0.475205	0.00852666	0.360741		0.442804
ENSG00000134317	GRHL1	grainyhead-like 1 (Drosophila)	-0.543591	0.0266611	0.586014	down	0.232092
ENSG00000185909	KLHDC8B	kelch domain containing 8B	-0.347997	0.00857309	0.361583		0.441792
ENSG00000135447	PPP1R1A	protein phosphatase 1, regulatory (inhibitor) subunit 1A	0.372684	0.00868747	0.365276		0.437379
ENSG00000176204	LRRTM4	leucine rich repeat transmembrane neuronal 4	-0.541655	0.00260446	0.199329	down	0.70043
ENSG00000132849	INADL	InaD-like (Drosophila)	-0.540405	0.0338046	0.644395	down	0.190848
ENSG00000166707	ZCCHC18	zinc finger, CCHC domain containing 18	-0.539649	0.00397314	0.246028	down	0.609016
ENSG00000165675	ENOX2	ecto-NOX disulfide-thiol exchanger 2	-0.539507	0.00120305	0.130073	down	0.885814
ENSG00000211445	GPX3	glutathione peroxidase 3 (plasma)	-0.532581	0.0396147	0.684861	down	0.164397
ENSG00000137871	ZNF280D	zinc finger protein 280D	-0.529571	0.0275537	0.592057	down	0.227636
ENSG00000039560	RAI14	retinoic acid induced 14	-0.416602	0.00913906	0.376137		0.424654
ENSG00000171552	BCL2L1	BCL2-like 1	-0.529105	0.00302829	0.217565	down	0.662412
ENSG00000102225	CDK16	cyclin-dependent kinase 16	-0.526723	0.000774435	0.105454	down	0.976936
ENSG00000131149	GSE1	Gse1 coiled-coil protein	0.424002	0.00923765	0.37678		0.423912
ENSG00000081803	CADPS2	Ca++-dependent secretion activator 2	-0.525959	0.0252927	0.578745	down	0.237513
ENSG00000129562	DAD1	defender against cell death 1	-0.519852	0.0279166	0.596094	down	0.224686
ENSG00000046653	GPM6B	glycoprotein M6B	-0.519163	0.00848213	0.360741	down	0.442804
ENSG00000210112	MT-TM	mitochondrially encoded tRNA methionine	-0.518399	0.0294453	0.606552	down	0.217132
ENSG00000117475	BLZF1	basic leucine zipper nuclear factor 1	-0.517821	0.0341688	0.647031	down	0.189075
ENSG00000147224	PRPS1	phosphoribosyl pyrophosphate synthetase 1	-0.35938	0.00975504	0.390862		0.407977
ENSG00000136842	TMOD1	tropomodulin 1	-0.514441	0.0451692	0.715421	down	0.145439
ENSG00000132872	SYT4	synaptotagmin IV	0.436888	0.00984122	0.392003		0.40671
ENSG00000136367	ZFHX2	zinc finger homeobox 2	-0.513482	0.000167271	0.0520638	down	1.28346
ENSG00000163630	SYNPR	synaptoporin	-0.512561	0.0275234	0.592057	down	0.227636
ENSG00000168772	CXXC4	CXXC finger protein 4	-0.363237	0.0100359	0.393038		0.405566
ENSG00000091592	NLRP1	NLR family, pyrin domain containing 1	-0.249482	0.0100293	0.393038		0.405566
ENSG00000088356	PDRG1	p53 and DNA-damage regulated 1	-0.51172	0.000947674	0.115369	down	0.937912
ENSG00000106278	PTPRZ1	protein tyrosine phosphatase, receptor-type, Z polypeptide 1	-0.510246	0.0228154	0.566147	down	0.247071
ENSG00000162522	KIAA1522	KIAA1522	-0.509492	0.0213766	0.551752	down	0.258256
ENSG00000113327	GABRG2	gamma-aminobutyric acid (GABA) A receptor, gamma 2	-0.501805	0.00640204	0.318303	down	0.49716
ENSG00000163113	OTUD7B	OTU domain containing 7B	-0.441725	0.0101822	0.395193		0.403191
ENSG00000172465	TCEAL1	transcription elongation factor A (SII)-like 1	-0.500985	0.000721441	0.102611	down	0.988805
ENSG00000138134	STAMBPL1	STAM binding protein-like 1	0.500551	0.0309614	0.623023	up	0.205496
ENSG00000147255	IGSF1	immunoglobulin superfamily, member 1	-0.437982	0.0104219	0.401067		0.396783
ENSG00000179455	MKRN3	makorin ring finger protein 3	0.501068	0.0235578	0.569884	up	0.244213
ENSG00000147044	CASK	calcium/calmodulin-dependent serine protein kinase (MAGUK family)	-0.278478	0.0105531	0.403833		0.393798
ENSG00000188211	NCR3LG1	natural killer cell cytotoxicity receptor 3 ligand 1	0.501629	0.0242716	0.574383	up	0.240798
ENSG00000124772	CPNE5	copine V	0.502037	0.00535267	0.288885	up	0.539275
ENSG00000085276	MECOM	MDS1 and EVI1 complex locus	0.502747	0.0284896	0.600796	up	0.221273
ENSG00000029534	ANK1	ankyrin 1, erythrocytic	0.503336	0.012596	0.441119	up	0.355444
ENSG00000128641	MYO1B	myosin IB	0.279102	0.0109918	0.415803		0.381112
ENSG00000166402	TUB	tubby bipartite transcription factor	0.441256	0.0110646	0.416388		0.380502
ENSG00000130477	UNC13A	unc-13 homolog A (C. elegans)	0.27317	0.0111456	0.417135		0.379724
ENSG00000079313	REXO1	REX1, RNA exonuclease 1 homolog (S. cerevisiae)	0.503845	0.0459546	0.720984	up	0.142074
ENSG00000175161	CADM2	cell adhesion molecule 2	-0.467859	0.0111953	0.417846		0.378984
ENSG00000196507	TCEAL3	transcription elongation factor A (SII)-like 3	-0.380654	0.0112503	0.417918		0.378908
ENSG00000152767	FARP1	FERM, RhoGEF (ARHGEF) and pleckstrin domain protein 1 (chondrocyte-derived)	0.323566	0.0112586	0.417918		0.378908
ENSG00000225792	AC004540.4		0.505091	0.0145199	0.469535	up	0.328332
ENSG00000079432	CIC	capicua transcriptional repressor	0.36888	0.0113728	0.418521		0.378283
ENSG00000151322	NPAS3	neuronal PAS domain protein 3	0.505122	0.000122654	0.0460834	up	1.33646
ENSG00000164778	EN2	engrailed homeobox 2	0.508538	0.0421146	0.70396	up	0.152452
ENSG00000242732	RGAG4	retrotransposon gag domain containing 4	-0.31363	0.0114495	0.419291		0.377485
ENSG00000104219	ZDHHC2	zinc finger, DHHC-type containing 2	-0.395137	0.0117999	0.429814		0.36672
ENSG00000153956	CACNA2D1	calcium channel, voltage-dependent, alpha 2/delta subunit 1	0.509049	0.00852659	0.360741	up	0.442804
ENSG00000178802	MPI	mannose phosphate isomerase	0.510047	0.0216271	0.553809	up	0.25664
ENSG00000079102	RUNX1T1	runt-related transcription factor 1; translocated to, 1 (cyclin D-related)	0.512949	0.000302552	0.0626603	up	1.20301
ENSG00000075043	KCNQ2	potassium voltage-gated channel, KQT-like subfamily, member 2	0.51317	0.01001	0.393038	up	0.405566
ENSG00000157680	DGKI	diacylglycerol kinase, iota	0.350465	0.0122342	0.440916		0.355644
ENSG00000166024	R3HCC1L	R3H domain and coiled-coil containing 1-like	-0.383395	0.0122936	0.440991		0.35557
ENSG00000205213	LGR4	leucine-rich repeat containing G protein-coupled receptor 4	0.513976	0.000578712	0.0977306	up	1.00997
ENSG00000155367	PPM1J	protein phosphatase, Mg2+/Mn2+ dependent, 1J	0.514338	0.0370412	0.664605	up	0.177436
ENSG00000205856	C22orf42	chromosome 22 open reading frame 42	0.514772	0.00787547	0.348058	up	0.458348
ENSG00000077279	DCX	doublecortin	-0.363011	0.0124522	0.441119		0.355444
ENSG00000133639	BTG1	B-cell translocation gene 1, anti-proliferative	-0.310709	0.012397	0.441119		0.355444
ENSG00000133083	DCLK1	doublecortin-like kinase 1	0.24122	0.0123877	0.441119		0.355444
ENSG00000221890	NPTXR	neuronal pentraxin receptor	0.315131	0.0124531	0.441119		0.355444
ENSG00000138769	CDKL2	cyclin-dependent kinase-like 2 (CDC2-related kinase)	0.404167	0.0124682	0.441119		0.355444
ENSG00000021645	NRXN3	neurexin 3	0.407258	0.0125463	0.441119		0.355444
ENSG00000101680	LAMA1	laminin, alpha 1	0.515684	0.0109441	0.415297	up	0.381641
ENSG00000162630	B3GALT2	UDP-Gal:betaGlcNAc beta 1,3-galactosyltransferase, polypeptide 2	-0.477652	0.0128072	0.447366		0.349337
ENSG00000157152	SYN2	synapsin II	0.518735	0.0243658	0.575277	up	0.240123
ENSG00000143190	POU2F1	POU class 2 homeobox 1	-0.261523	0.0129078	0.448999		0.347754
ENSG00000185477	GPRIN3	GPRIN family member 3	0.519196	0.00657246	0.32092	up	0.493604
ENSG00000180660	MAB21L1	mab-21-like 1 (C. elegans)	0.519731	0.00186186	0.174925	up	0.757149
ENSG00000204580	DDR1	discoidin domain receptor tyrosine kinase 1	-0.265903	0.0130338	0.44935		0.347416
ENSG00000254858	MPV17L2	MPV17 mitochondrial membrane protein-like 2	0.522379	0.0292833	0.606271	up	0.217333
ENSG00000064666	CNN2	calponin 2	0.522769	0.0148348	0.469535	up	0.328332
ENSG00000130413	STK33	serine/threonine kinase 33	-0.449726	0.0133378	0.45087		0.345948
ENSG00000115109	EPB41L5	erythrocyte membrane protein band 4.1 like 5	-0.352867	0.0133176	0.45087		0.345948
ENSG00000168769	TET2	tet methylcytosine dioxygenase 2	-0.334219	0.01327	0.45087		0.345948
ENSG00000187601	MAGEH1	melanoma antigen family H, 1	-0.258268	0.0132734	0.45087		0.345948
ENSG00000116133	DHCR24	24-dehydrocholesterol reductase	0.305786	0.01326	0.45087		0.345948
ENSG00000257935	RP11-82C23.2		0.524351	0.02061	0.541725	up	0.266221
ENSG00000152332	UHMK1	U2AF homology motif (UHM) kinase 1	-0.274606	0.0134062	0.451934		0.344925
ENSG00000091664	SLC17A6	solute carrier family 17 (vesicular glutamate transporter), member 6	0.527447	0.000257577	0.0591426	up	1.2281
ENSG00000124785	NRN1	neuritin 1	0.414711	0.0134958	0.45284		0.344056
ENSG00000184144	CNTN2	contactin 2 (axonal)	0.52872	0.042609	0.705439	up	0.151541
ENSG00000169760	NLGN1	neuroligin 1	0.298751	0.0136148	0.454594		0.342376
ENSG00000132130	LHX1	LIM homeobox 1	0.529575	0.00616302	0.309811	up	0.508903
ENSG00000184524	CEND1	cell cycle exit and neuronal differentiation 1	0.531522	0.0224759	0.561852	up	0.250378
ENSG00000204060	FOXO6	forkhead box O6	0.533146	0.0118468	0.430372	up	0.366156
ENSG00000221866	PLXNA4	plexin A4	0.533192	0.00619923	0.310486	up	0.507958
ENSG00000010310	GIPR	gastric inhibitory polypeptide receptor	0.537112	0.0356885	0.652597	up	0.185355
ENSG00000084453	SLCO1A2	solute carrier organic anion transporter family, member 1A2	-0.270141	0.0142049	0.46802		0.329736
ENSG00000133773	CCDC59	coiled-coil domain containing 59	-0.260494	0.0142567	0.46802		0.329736
ENSG00000260947	RP11-384P7.7		-0.473561	0.0143283	0.468092		0.329669
ENSG00000109956	B3GAT1	beta-1,3-glucuronyltransferase 1 (glucuronosyltransferase P)	0.282047	0.0143034	0.468092		0.329669
ENSG00000229807	XIST	X inactive specific transcript (non-protein coding)	0.538538	0.000562782	0.0977306	up	1.00997
ENSG00000132718	SYT11	synaptotagmin XI	-0.212259	0.0144208	0.468865		0.328952
ENSG00000182263	FIGN	fidgetin	0.541282	0.000688526	0.100858	up	0.99629
ENSG00000196767	POU3F4	POU class 3 homeobox 4	0.541555	0.0452919	0.715791	up	0.145214
ENSG00000197774	EME2	essential meiotic structure-specific endonuclease subunit 2	0.54493	0.045448	0.717426	up	0.144223
ENSG00000189266	PNRC2	proline-rich nuclear receptor coactivator 2	-0.426193	0.0147587	0.469535		0.328332
ENSG00000101751	POLI	polymerase (DNA directed) iota	-0.392455	0.0147871	0.469535		0.328332
ENSG00000115540	MOB4	MOB family member 4, phocein	0.226113	0.0147487	0.469535		0.328332
ENSG00000069966	GNB5	guanine nucleotide binding protein (G protein), beta 5	0.228004	0.014925	0.469535		0.328332
ENSG00000161671	EMC10	ER membrane protein complex subunit 10	0.25477	0.0148473	0.469535		0.328332
ENSG00000100997	ABHD12	abhydrolase domain containing 12	0.291439	0.0149279	0.469535		0.328332
ENSG00000095261	PSMD5	proteasome (prosome, macropain) 26S subunit, non-ATPase, 5	0.545876	0.00403982	0.247903	up	0.605718
ENSG00000205922	ONECUT3	one cut homeobox 3	0.546358	0.0266728	0.586014	up	0.232092
ENSG00000250049	RP11-348J24.2		0.548147	0.00225736	0.189827	up	0.721642
ENSG00000205544	TMEM256	transmembrane protein 256	0.549007	0.00393984	0.245269	up	0.610356
ENSG00000115194	SLC30A3	solute carrier family 30 (zinc transporter), member 3	0.550298	0.017889	0.511559	up	0.291105
ENSG00000272462	U91328.19		0.552573	0.037077	0.664605	up	0.177436
ENSG00000158292	GPR153	G protein-coupled receptor 153	0.294865	0.0149982	0.469701		0.328178
ENSG00000102409	BEX4	brain expressed, X-linked 4	-0.25972	0.0151309	0.470612		0.327337
ENSG00000177000	MTHFR	methylenetetrahydrofolate reductase (NAD(P)H)	0.279668	0.0150998	0.470612		0.327337
ENSG00000135549	PKIB	protein kinase (cAMP-dependent, catalytic) inhibitor beta	0.457683	0.0151082	0.470612		0.327337
ENSG00000129159	KCNC1	potassium voltage-gated channel, Shaw-related subfamily, member 1	0.345492	0.0151676	0.47068		0.327274
ENSG00000162512	SDC3	syndecan 3	0.239772	0.0152113	0.470964		0.327013
ENSG00000173406	DAB1	Dab, reelin signal transducer, homolog 1 (Drosophila)	0.553629	0.000860688	0.109581	up	0.960265
ENSG00000188483	IER5L	immediate early response 5-like	0.326436	0.0153795	0.474991		0.323315
ENSG00000183696	UPP1	uridine phosphorylase 1	0.554853	0.0442514	0.71327	up	0.146746
ENSG00000214870	AC004540.5		0.356221	0.0155081	0.475827		0.322551
ENSG00000164099	PRSS12	protease, serine, 12 (neurotrypsin, motopsin)	0.558305	0.0101135	0.393646	up	0.404894
ENSG00000172201	ID4	inhibitor of DNA binding 4, dominant negative helix-loop-helix protein	0.560165	0.00296822	0.217565	up	0.662412
ENSG00000176472	ZNF575	zinc finger protein 575	0.560918	0.0238143	0.569884	up	0.244213
ENSG00000184857	TMEM186	transmembrane protein 186	-0.366342	0.0158326	0.479575		0.319143
ENSG00000120333	MRPS14	mitochondrial ribosomal protein S14	-0.311153	0.0158415	0.479575		0.319143
ENSG00000155849	ELMO1	engulfment and cell motility 1	0.560931	0.0149584	0.469535	up	0.328332
ENSG00000174469	CNTNAP2	contactin associated protein-like 2	0.227847	0.0159953	0.483159		0.31591
ENSG00000186854	TRABD2A	TraB domain containing 2A	0.562853	0.0157793	0.479575	up	0.319143
ENSG00000151881	C5orf28	chromosome 5 open reading frame 28	0.56393	0.0133162	0.45087	up	0.345948
ENSG00000167778	SPRYD3	SPRY domain containing 3	0.322289	0.0161475	0.484533		0.314677
ENSG00000184156	KCNQ3	potassium voltage-gated channel, KQT-like subfamily, member 3	0.565032	0.000875152	0.110286	up	0.957482
ENSG00000092969	TGFB2	transforming growth factor, beta 2	0.573023	0.0314791	0.626959	up	0.202761
ENSG00000161267	BDH1	3-hydroxybutyrate dehydrogenase, type 1	0.575259	0.0274442	0.592057	up	0.227636
ENSG00000123575	FAM199X	family with sequence similarity 199, X-linked	-0.343182	0.0167664	0.49871		0.302152
ENSG00000185052	SLC24A3	solute carrier family 24 (sodium/potassium/calcium exchanger), member 3	0.579651	0.00646693	0.319491	up	0.495541
ENSG00000182463	TSHZ2	teashirt zinc finger homeobox 2	-0.464252	0.0173713	0.508423		0.293775
ENSG00000101901	ALG13	ALG13, UDP-N-acetylglucosaminyltransferase subunit	-0.434477	0.0173226	0.508423		0.293775
ENSG00000143155	TIPRL	TIP41, TOR signaling pathway regulator-like (S. cerevisiae)	-0.282457	0.0173679	0.508423		0.293775
ENSG00000094975	SUCO	SUN domain containing ossification factor	-0.2106	0.0173147	0.508423		0.293775
ENSG00000198133	TMEM229B	transmembrane protein 229B	0.389751	0.0173684	0.508423		0.293775
ENSG00000171914	TLN2	talin 2	0.399375	0.0173915	0.508423		0.293775
ENSG00000100344	PNPLA3	patatin-like phospholipase domain containing 3	0.580476	0.0223112	0.561852	up	0.250378
ENSG00000149571	KIRREL3	kin of IRRE like 3 (Drosophila)	0.583478	0.0139229	0.462614	up	0.334781
ENSG00000077264	PAK3	p21 protein (Cdc42/Rac)-activated kinase 3	-0.319509	0.0174969	0.509316		0.293013
ENSG00000172939	OXSR1	oxidative stress responsive 1	0.344992	0.0175897	0.509839		0.292567
ENSG00000167674	HDGFRP2	Hepatoma-derived growth factor-related protein 2	0.35858	0.0175731	0.509839		0.292567
ENSG00000176771	NCKAP5	NCK-associated protein 5	0.318609	0.0176751	0.510144		0.292307
ENSG00000125246	CLYBL	citrate lyase beta like	0.589826	0.0249138	0.576762	up	0.239003
ENSG00000091409	ITGA6	integrin, alpha 6	0.594269	0.0129858	0.448999	up	0.347754
ENSG00000036549	ZZZ3	zinc finger, ZZ-type containing 3	-0.241824	0.0178866	0.511559		0.291105
ENSG00000233593	RP4-665J23.1		0.595004	0.0233329	0.569884	up	0.244213
ENSG00000066279	ASPM	asp (abnormal spindle) homolog, microcephaly associated (Drosophila)	0.595592	0.0391558	0.681095	up	0.166792
ENSG00000114805	PLCH1	phospholipase C, eta 1	0.59665	0.0465092	0.723315	up	0.140672
ENSG00000155980	KIF5A	kinesin family member 5A	0.207748	0.0181808	0.517072		0.286449
ENSG00000137337	MDC1	mediator of DNA-damage checkpoint 1	0.324774	0.0181541	0.517072		0.286449
ENSG00000169744	LDB2	LIM domain binding 2	0.596909	0.00706245	0.330625	up	0.480665
ENSG00000136448	NMT1	N-myristoyltransferase 1	-0.204763	0.0183768	0.518377		0.285354
ENSG00000154229	PRKCA	protein kinase C, alpha	0.445837	0.0183088	0.518377		0.285354
ENSG00000125851	PCSK2	proprotein convertase subtilisin/kexin type 2	0.490146	0.018323	0.518377		0.285354
ENSG00000183837	PNMA3	paraneoplastic Ma antigen 3	-0.487164	0.0185486	0.522082		0.282261
ENSG00000111490	TBC1D30	TBC1 domain family, member 30	0.597445	0.00320663	0.221573	up	0.654482
ENSG00000151229	SLC2A13	solute carrier family 2 (facilitated glucose transporter), member 13	0.599257	0.0293906	0.606552	up	0.217132
ENSG00000226976	COX6A1P2	cytochrome c oxidase subunit VIa polypeptide 1 pseudogene 2	-0.461843	0.0188097	0.523421		0.281149
ENSG00000156298	TSPAN7	tetraspanin 7	-0.328869	0.0187833	0.523421		0.281149
ENSG00000117625	RCOR3	REST corepressor 3	-0.20984	0.0188631	0.523421		0.281149
ENSG00000165525	NEMF	nuclear export mediator factor	-0.205285	0.018816	0.523421		0.281149
ENSG00000112139	MDGA1	MAM domain containing glycosylphosphatidylinositol anchor 1	0.35985	0.0187259	0.523421		0.281149
ENSG00000104313	EYA1	eyes absent homolog 1 (Drosophila)	0.600932	0.0393692	0.681483	up	0.166545
ENSG00000161082	CELF5	CUGBP, Elav-like family member 5	0.208923	0.0189817	0.523477		0.281103
ENSG00000189337	KAZN	kazrin, periplakin interacting protein	0.247763	0.0189824	0.523477		0.281103
ENSG00000176148	TCP11L1	t-complex 11, testis-specific-like 1	0.602917	0.0442124	0.71327	up	0.146746
ENSG00000118596	SLC16A7	solute carrier family 16 (monocarboxylate transporter), member 7	0.360052	0.0190674	0.5237		0.280917
ENSG00000256463	SALL3	spalt-like transcription factor 3	0.605348	0.00676523	0.325664	up	0.487231
ENSG00000058668	ATP2B4	ATPase, Ca++ transporting, plasma membrane 4	0.611668	0.000828788	0.108563	up	0.964317
ENSG00000164597	COG5	component of oligomeric golgi complex 5	-0.365988	0.0193168	0.526306		0.278761
ENSG00000261705	RP11-61A14.2		0.614907	0.0318291	0.629869	up	0.20075
ENSG00000269028	MTRNR2L12	MT-RNR2-like 12 (pseudogene)	-0.306703	0.0194085	0.526698		0.278438
ENSG00000113312	TTC1	tetratricopeptide repeat domain 1	-0.21466	0.0193777	0.526698		0.278438
ENSG00000271788	CTD-2201E18.5		0.617733	0.0340047	0.645854	up	0.189866
ENSG00000112893	MAN2A1	mannosidase, alpha, class 2A, member 1	0.618025	0.00169347	0.1638	up	0.785685
ENSG00000167553	TUBA1C	tubulin, alpha 1c	0.619	0.000246441	0.0588994	up	1.22989
ENSG00000131725	WDR44	WD repeat domain 44	-0.335998	0.0197713	0.532303		0.273841
ENSG00000198954	KIAA1279	KIAA1279	-0.230764	0.0199061	0.534874		0.271748
ENSG00000139190	VAMP1	vesicle-associated membrane protein 1 (synaptobrevin 1)	0.619258	0.0172175	0.508423	up	0.293775
ENSG00000196482	ESRRG	estrogen-related receptor gamma	0.623313	0.0290264	0.606271	up	0.217333
ENSG00000182568	SATB1	SATB homeobox 1	-0.30571	0.0202844	0.540863		0.266913
ENSG00000130164	LDLR	low density lipoprotein receptor	0.241818	0.0202878	0.540863		0.266913
ENSG00000116661	FBXO2	F-box protein 2	0.623604	0.00243276	0.195123	up	0.709692
ENSG00000157103	SLC6A1	solute carrier family 6 (neurotransmitter transporter), member 1	0.476414	0.0203864	0.541373		0.266503
ENSG00000254815	RP11-496I9.1		0.62688	0.0448372	0.713516	up	0.146596
ENSG00000100219	XBP1	X-box binding protein 1	-0.47334	0.0206008	0.541725		0.266221
ENSG00000171724	VAT1L	vesicle amine transport 1-like	-0.451538	0.0205952	0.541725		0.266221
ENSG00000115665	SLC5A7	solute carrier family 5 (sodium/choline cotransporter), member 7	-0.414176	0.0206781	0.541725		0.266221
ENSG00000168779	SHOX2	short stature homeobox 2	0.412086	0.0204675	0.541725		0.266221
ENSG00000146285	SCML4	sex comb on midleg-like 4 (Drosophila)	0.629398	0.012301	0.440991	up	0.35557
ENSG00000178401	DNAJC22	DnaJ (Hsp40) homolog, subfamily C, member 22	0.629927	0.0495673	0.742316	up	0.129411
ENSG00000073910	FRY	furry homolog (Drosophila)	-0.284745	0.0207952	0.543485		0.264812
ENSG00000198435	NRARP	NOTCH-regulated ankyrin repeat protein	0.631145	0.0274347	0.592057	up	0.227636
ENSG00000164434	FABP7	fatty acid binding protein 7, brain	0.631451	0.0117711	0.429814	up	0.36672
ENSG00000182103	FAM181B	family with sequence similarity 181, member B	-0.421331	0.0210473	0.54686		0.262124
ENSG00000147400	CETN2	centrin, EF-hand protein, 2	0.318283	0.0210043	0.54686		0.262124
ENSG00000180537	RNF182	ring finger protein 182	0.631841	0.00394289	0.245269	up	0.610356
ENSG00000088280	ASAP3	ArfGAP with SH3 domain, ankyrin repeat and PH domain 3	0.63267	0.00679899	0.326136	up	0.486601
ENSG00000185630	PBX1	pre-B-cell leukemia homeobox 1	-0.238223	0.0213848	0.551752		0.258256
ENSG00000091656	ZFHX4	zinc finger homeobox 4	-0.281397	0.021477	0.553084		0.257209
ENSG00000157542	KCNJ6	potassium inwardly-rectifying channel, subfamily J, member 6	0.470001	0.0215882	0.553809		0.25664
ENSG00000106077	ABHD11	abhydrolase domain containing 11	0.634998	0.00466384	0.274245	up	0.561861
ENSG00000091879	ANGPT2	angiopoietin 2	0.637016	0.00526027	0.287794	up	0.540918
ENSG00000180304	OAZ2	ornithine decarboxylase antizyme 2	-0.261998	0.0217146	0.555006		0.255703
ENSG00000136732	GYPC	glycophorin C (Gerbich blood group)	-0.496786	0.0219156	0.557068		0.254092
ENSG00000197223	C1D	C1D nuclear receptor corepressor	-0.387567	0.0218805	0.557068		0.254092
ENSG00000198380	GFPT1	glutamine--fructose-6-phosphate transaminase 1	0.185336	0.021918	0.557068		0.254092
ENSG00000118432	CNR1	cannabinoid receptor 1 (brain)	-0.358601	0.022004	0.558214		0.253199
ENSG00000160285	LSS	lanosterol synthase (2,3-oxidosqualene-lanosterol cyclase)	0.420116	0.0220911	0.55938		0.252293
ENSG00000163618	CADPS	Ca++-dependent secretion activator	0.245251	0.02216	0.560085		0.251746
ENSG00000099330	OCEL1	occludin/ELL domain containing 1	0.637499	0.0436537	0.711301	up	0.147946
ENSG00000186684	CYP27C1	cytochrome P450, family 27, subfamily C, polypeptide 1	0.307953	0.0224624	0.561852		0.250378
ENSG00000186642	PDE2A	phosphodiesterase 2A, cGMP-stimulated	0.408746	0.0224409	0.561852		0.250378
ENSG00000129595	EPB41L4A	erythrocyte membrane protein band 4.1 like 4A	0.455015	0.0224774	0.561852		0.250378
ENSG00000119408	NEK6	NIMA-related kinase 6	0.638047	0.0323534	0.632213	up	0.199137
ENSG00000077942	FBLN1	fibulin 1	0.640062	0.00245109	0.19527	up	0.709364
ENSG00000174740	PABPC5	poly(A) binding protein, cytoplasmic 5	-0.302273	0.0227721	0.566102		0.247106
ENSG00000170881	RNF139	ring finger protein 139	-0.26688	0.0227507	0.566102		0.247106
ENSG00000166167	BTRC	beta-transducin repeat containing E3 ubiquitin protein ligase	0.27299	0.0227128	0.566102		0.247106
ENSG00000152953	STK32B	serine/threonine kinase 32B	0.644006	0.0234369	0.569884	up	0.244213
ENSG00000204065	TCEAL5	transcription elongation factor A (SII)-like 5	-0.479144	0.0229848	0.567249		0.246226
ENSG00000147679	UTP23	UTP23, small subunit (SSU) processome component, homolog (yeast)	-0.281831	0.022949	0.567249		0.246226
ENSG00000080503	SMARCA2	SWI/SNF related, matrix associated, actin dependent regulator of chromatin, subfamily a, member 2	0.18938	0.0229643	0.567249		0.246226
ENSG00000128849	CGNL1	cingulin-like 1	0.645595	0.0495601	0.742316	up	0.129411
ENSG00000164465	DCBLD1	discoidin, CUB and LCCL domain containing 1	0.652829	0.00243492	0.195123	up	0.709692
ENSG00000245526	LINC00461	long intergenic non-protein coding RNA 461	0.665102	0.00206757	0.183142	up	0.737212
ENSG00000112699	GMDS	GDP-mannose 4,6-dehydratase	0.669092	0.0147912	0.469535	up	0.328332
ENSG00000268613	CTD-2620I22.7		0.674805	0.0205896	0.541725	up	0.266221
ENSG00000158006	PAFAH2	platelet-activating factor acetylhydrolase 2, 40kDa	-0.368245	0.0238748	0.569884		0.244213
ENSG00000092051	JPH4	junctophilin 4	-0.350036	0.023143	0.569884		0.244213
ENSG00000139182	CLSTN3	calsyntenin 3	-0.330823	0.0239139	0.569884		0.244213
ENSG00000157181	C1orf27	chromosome 1 open reading frame 27	-0.329923	0.023268	0.569884		0.244213
ENSG00000135845	PIGC	phosphatidylinositol glycan anchor biosynthesis, class C	-0.236478	0.0237268	0.569884		0.244213
ENSG00000162702	ZNF281	zinc finger protein 281	-0.212474	0.0233955	0.569884		0.244213
ENSG00000157193	LRP8	low density lipoprotein receptor-related protein 8, apolipoprotein e receptor	0.248183	0.0239259	0.569884		0.244213
ENSG00000065911	MTHFD2	methylenetetrahydrofolate dehydrogenase (NADP+ dependent) 2, methenyltetrahydrofolate cyclohydrolase	0.251424	0.0238468	0.569884		0.244213
ENSG00000011243	AKAP8L	A kinase (PRKA) anchor protein 8-like	0.401802	0.0237866	0.569884		0.244213
ENSG00000185085	INTS5	integrator complex subunit 5	0.495169	0.0236959	0.569884		0.244213
ENSG00000109084	TMEM97	transmembrane protein 97	0.675246	0.018781	0.523421	up	0.281149
ENSG00000131069	ACSS2	acyl-CoA synthetase short-chain family member 2	0.677761	0.0234138	0.569884	up	0.244213
ENSG00000236279	CLEC2L	C-type lectin domain family 2, member L	0.678193	0.0379829	0.673751	up	0.171501
ENSG00000233527	AC092295.7		0.682064	0.0256642	0.578745	up	0.237513
ENSG00000147724	FAM135B	family with sequence similarity 135, member B	0.682267	0.00445152	0.263666	up	0.578947
ENSG00000107819	SFXN3	sideroflexin 3	0.253639	0.0240408	0.571567		0.242933
ENSG00000173928	SWSAP1	SWIM-type zinc finger 7 associated protein 1	0.682815	0.0176626	0.510144	up	0.292307
ENSG00000082641	NFE2L1	nuclear factor, erythroid 2-like 1	0.216228	0.0242857	0.574383		0.240798
ENSG00000149295	DRD2	dopamine receptor D2	0.68559	0.00603861	0.306955	up	0.512925
ENSG00000122966	CIT	citron (rho-interacting, serine/threonine kinase 21)	0.686552	0.020825	0.543485	up	0.264812
ENSG00000188848	BEND4	BEN domain containing 4	0.68718	0.0416532	0.699884	up	0.154974
ENSG00000091136	LAMB1	laminin, beta 1	0.689664	0.0103376	0.399062	up	0.398959
ENSG00000141570	CBX8	chromobox homolog 8	-0.474157	0.024726	0.575799		0.239729
ENSG00000044115	CTNNA1	catenin (cadherin-associated protein), alpha 1, 102kDa	-0.207435	0.0246833	0.575799		0.239729
ENSG00000128463	EMC4	ER membrane protein complex subunit 4	-0.199735	0.0247105	0.575799		0.239729
ENSG00000137802	MAPKBP1	mitogen-activated protein kinase binding protein 1	0.262344	0.024707	0.575799		0.239729
ENSG00000219438	FAM19A5	family with sequence similarity 19 (chemokine (C-C motif)-like), member A5	0.327955	0.0244998	0.575799		0.239729
ENSG00000205978	NYNRIN	NYN domain and retroviral integrase containing	0.483682	0.0246013	0.575799		0.239729
ENSG00000127586	CHTF18	CTF18, chromosome transmission fidelity factor 18 homolog (S. cerevisiae)	0.690211	0.0388412	0.679248	up	0.167972
ENSG00000180155	LYNX1	Ly6/neurotoxin 1	0.690953	0.00218167	0.189522	up	0.722341
ENSG00000134207	SYT6	synaptotagmin VI	0.456385	0.0249367	0.576762		0.239003
ENSG00000171094	ALK	anaplastic lymphoma receptor tyrosine kinase	0.693151	0.0103405	0.399062	up	0.398959
ENSG00000119632	IFI27L2	interferon, alpha-inducible protein 27-like 2	-0.287467	0.0249971	0.57718		0.238689
ENSG00000112773	FAM46A	family with sequence similarity 46, member A	0.693515	0.00294689	0.217565	up	0.662412
ENSG00000187634	SAMD11	sterile alpha motif domain containing 11	0.700968	0.00294827	0.217565	up	0.662412
ENSG00000175806	MSRA	methionine sulfoxide reductase A	0.703029	0.0468636	0.723315	up	0.140672
ENSG00000181291	TMEM132E	transmembrane protein 132E	0.704714	0.00205151	0.183142	up	0.737212
ENSG00000258847	CTD-2014B16.3	Uncharacterized protein	0.71079	0.00249668	0.195931	up	0.707897
ENSG00000213865	C8orf44	chromosome 8 open reading frame 44	-0.419207	0.0257447	0.578745		0.237513
ENSG00000114023	FAM162A	family with sequence similarity 162, member A	-0.282818	0.0256101	0.578745		0.237513
ENSG00000081791	KIAA0141	KIAA0141	-0.242115	0.0254992	0.578745		0.237513
ENSG00000125995	ROMO1	reactive oxygen species modulator 1	-0.236858	0.025698	0.578745		0.237513
ENSG00000149927	DOC2A	double C2-like domains, alpha	0.377518	0.0254049	0.578745		0.237513
ENSG00000144468	RHBDD1	rhomboid domain containing 1	0.434379	0.0253877	0.578745		0.237513
ENSG00000249690	RP11-1336O20.2		0.469955	0.025189	0.578745		0.237513
ENSG00000180616	SSTR2	somatostatin receptor 2	0.712218	0.0129767	0.448999	up	0.347754
ENSG00000088756	ARHGAP28	Rho GTPase activating protein 28	0.712676	0.0033532	0.225028	up	0.647764
ENSG00000154654	NCAM2	neural cell adhesion molecule 2	0.713504	0.0100402	0.393038	up	0.405566
ENSG00000142611	PRDM16	PR domain containing 16	0.718285	0.00223019	0.189522	up	0.722341
ENSG00000115738	ID2	inhibitor of DNA binding 2, dominant negative helix-loop-helix protein	0.727799	0.0113977	0.418521	up	0.378283
ENSG00000103449	SALL1	spalt-like transcription factor 1	-0.478289	0.0258857	0.57905		0.237284
ENSG00000074317	SNCB	synuclein, beta	0.734385	0.00563876	0.29659	up	0.527843
ENSG00000164038	SLC9B2	solute carrier family 9, subfamily B (NHA2, cation proton antiporter 2), member 2	0.352068	0.0259477	0.579485		0.236957
ENSG00000163932	PRKCD	protein kinase C, delta	0.473056	0.0260318	0.58041		0.236265
ENSG00000133056	PIK3C2B	phosphatidylinositol-4-phosphate 3-kinase, catalytic subunit type 2 beta	-0.321364	0.0261728	0.582601		0.234629
ENSG00000135821	GLUL	glutamate-ammonia ligase	-0.296508	0.0262489	0.583342		0.234077
ENSG00000164904	ALDH7A1	aldehyde dehydrogenase 7 family, member A1	0.182655	0.0263474	0.584412		0.233281
ENSG00000050748	MAPK9	mitogen-activated protein kinase 9	0.246594	0.0263828	0.584412		0.233281
ENSG00000140945	CDH13	cadherin 13	0.734748	0.0324877	0.632213	up	0.199137
ENSG00000070886	EPHA8	EPH receptor A8	0.735305	0.00747696	0.339529	up	0.469124
ENSG00000122756	CNTFR	ciliary neurotrophic factor receptor	-0.38683	0.026735	0.586014		0.232092
ENSG00000102471	NDFIP2	Nedd4 family interacting protein 2	-0.336381	0.0267563	0.586014		0.232092
ENSG00000151746	BICD1	bicaudal D homolog 1 (Drosophila)	0.185381	0.0267155	0.586014		0.232092
ENSG00000163249	CCNYL1	cyclin Y-like 1	0.273233	0.0265537	0.586014		0.232092
ENSG00000198089	SFI1	Sfi1 homolog, spindle assembly associated (yeast)	0.736283	0.0407885	0.693917	up	0.158692
ENSG00000165868	HSPA12A	heat shock 70kDa protein 12A	0.232931	0.0268324	0.586739		0.231555
ENSG00000184368	MAP7D2	MAP7 domain containing 2	0.374997	0.0268946	0.587155		0.231247
ENSG00000177485	ZBTB33	zinc finger and BTB domain containing 33	-0.275407	0.0270162	0.587936		0.23067
ENSG00000121274	PAPD5	PAP associated domain containing 5	0.191066	0.0270167	0.587936		0.23067
ENSG00000183853	KIRREL	kin of IRRE like (Drosophila)	0.492265	0.0271823	0.590598		0.228708
ENSG00000145911	N4BP3	NEDD4 binding protein 3	0.740576	0.00469053	0.274245	up	0.561861
ENSG00000224905	AP001347.6		0.743435	0.0346717	0.647031	up	0.189075
ENSG00000165084	C8orf34	chromosome 8 open reading frame 34	0.74577	0.00744131	0.339529	up	0.469124
ENSG00000150401	DCUN1D2	DCN1, defective in cullin neddylation 1, domain containing 2	0.39127	0.0273197	0.592057		0.227636
ENSG00000263146	RP11-849I19.1		0.749593	0.000124783	0.0460834	up	1.33646
ENSG00000100095	SEZ6L	seizure related 6 homolog (mouse)-like	0.750988	0.00015816	0.0520638	up	1.28346
ENSG00000255509	RP11-445F12.1		0.75517	0.00312671	0.219563	up	0.658441
ENSG00000172572	PDE3A	phosphodiesterase 3A, cGMP-inhibited	0.756193	0.03878	0.679048	up	0.168099
ENSG00000189410	SH2D5	SH2 domain containing 5	0.76578	0.0111416	0.417135	up	0.379724
ENSG00000120327	PCDHB14	protocadherin beta 14	-0.34863	0.0277031	0.592463		0.227339
ENSG00000260196	RP1-239B22.5		0.766782	0.00647284	0.319491	up	0.495541
ENSG00000114923	SLC4A3	solute carrier family 4 (anion exchanger), member 3	0.314556	0.028002	0.596982		0.224039
ENSG00000008513	ST3GAL1	ST3 beta-galactoside alpha-2,3-sialyltransferase 1	-0.439152	0.0281793	0.599823		0.221977
ENSG00000234917	RP5-994D16.3		0.769614	0.0410388	0.695141	up	0.157927
ENSG00000198963	RORB	RAR-related orphan receptor B	0.769997	0.0282251	0.599861	up	0.22195
ENSG00000117480	FAAH	fatty acid amide hydrolase	0.770473	0.00818632	0.355167	up	0.449568
ENSG00000162849	KIF26B	kinesin family member 26B	0.28023	0.0284555	0.600796		0.221273
ENSG00000157087	ATP2B2	ATPase, Ca++ transporting, plasma membrane 2	0.303905	0.028447	0.600796		0.221273
ENSG00000162989	KCNJ3	potassium inwardly-rectifying channel, subfamily J, member 3	0.771333	9.34888e-05	0.0410838	up	1.38633
ENSG00000164638	SLC29A4	solute carrier family 29 (equilibrative nucleoside transporter), member 4	0.272543	0.0287241	0.604803		0.218386
ENSG00000167508	MVD	mevalonate (diphospho) decarboxylase	0.771693	6.11144e-05	0.0320216	up	1.49456
ENSG00000198700	IPO9	importin 9	-0.207293	0.028879	0.605844		0.217639
ENSG00000124302	CHST8	carbohydrate (N-acetylgalactosamine 4-0) sulfotransferase 8	0.460989	0.0288181	0.605844		0.217639
ENSG00000162631	NTNG1	netrin G1	0.777669	0.000219288	0.0563654	up	1.24899
ENSG00000107902	LHPP	phospholysine phosphohistidine inorganic pyrophosphate phosphatase	0.78806	0.0178767	0.511559	up	0.291105
ENSG00000073670	ADAM11	ADAM metallopeptidase domain 11	0.3894	0.0292629	0.606271		0.217333
ENSG00000143494	VASH2	vasohibin 2	0.393909	0.029071	0.606271		0.217333
ENSG00000147383	NSDHL	NAD(P) dependent steroid dehydrogenase-like	0.397514	0.0292176	0.606271		0.217333
ENSG00000089116	LHX5	LIM homeobox 5	0.41718	0.0292077	0.606271		0.217333
ENSG00000105048	TNNT1	troponin T type 1 (skeletal, slow)	0.791485	0.00481377	0.275538	up	0.559819
ENSG00000114279	FGF12	fibroblast growth factor 12	0.794043	0.000260637	0.0591426	up	1.2281
ENSG00000185875	THNSL1	threonine synthase-like 1 (S. cerevisiae)	0.796915	0.00696246	0.330486	up	0.480847
ENSG00000029153	ARNTL2	aryl hydrocarbon receptor nuclear translocator-like 2	0.803549	0.035132	0.650695	up	0.186623
ENSG00000125675	GRIA3	glutamate receptor, ionotropic, AMPA 3	-0.426358	0.0295195	0.606552		0.217132
ENSG00000103319	EEF2K	eukaryotic elongation factor-2 kinase	0.499576	0.0295001	0.606552		0.217132
ENSG00000099953	MMP11	matrix metallopeptidase 11 (stromelysin 3)	0.80885	0.0216016	0.553809	up	0.25664
ENSG00000082293	COL19A1	collagen, type XIX, alpha 1	0.817067	0.00692645	0.329927	up	0.481583
ENSG00000239911	PRKAG2-AS1	PRKAG2 antisense RNA 1	0.823969	0.0040086	0.2471	up	0.607127
ENSG00000100116	GCAT	glycine C-acetyltransferase	0.828056	0.00585677	0.303372	up	0.518025
ENSG00000164853	UNCX	UNC homeobox	-0.383452	0.0299158	0.609183		0.215252
ENSG00000145604	SKP2	S-phase kinase-associated protein 2, E3 ubiquitin protein ligase	0.402497	0.0298022	0.609183		0.215252
ENSG00000272944	CTD-2308L22.1		0.831813	0.00830256	0.3568	up	0.447575
ENSG00000149531	FRG1B	FSHD region gene 1 family, member B	-0.351719	0.030196	0.61397		0.211853
ENSG00000143390	RFX5	regulatory factor X, 5 (influences HLA class II expression)	0.420653	0.0304002	0.617201		0.209574
ENSG00000143156	NME7	NME/NM23 family member 7	-0.31003	0.0305523	0.619366		0.208053
ENSG00000054967	RELT	RELT tumor necrosis factor receptor	0.835924	0.0139897	0.463703	up	0.33376
ENSG00000212283	SNORD89	small nucleolar RNA, C/D box 89	-0.363897	0.0308385	0.622389		0.205938
ENSG00000171604	CXXC5	CXXC finger protein 5	0.201725	0.0308376	0.622389		0.205938
ENSG00000144218	AFF3	AF4/FMR2 family, member 3	0.339609	0.0309373	0.623023		0.205496
ENSG00000187867	PALM3	paralemmin 3	0.839191	0.000319313	0.0639707	up	1.19402
ENSG00000129990	SYT5	synaptotagmin V	0.204617	0.0310198	0.623278		0.205318
ENSG00000148143	ZNF462	zinc finger protein 462	-0.178765	0.0310675	0.623317		0.205291
ENSG00000139352	ASCL1	achaete-scute family bHLH transcription factor 1	0.840477	0.00142447	0.145906	up	0.835926
ENSG00000213588	ZBTB9	zinc finger and BTB domain containing 9	-0.45309	0.0313434	0.626959		0.202761
ENSG00000011677	GABRA3	gamma-aminobutyric acid (GABA) A receptor, alpha 3	-0.311851	0.0314515	0.626959		0.202761
ENSG00000116747	TROVE2	TROVE domain family, member 2	-0.20752	0.031459	0.626959		0.202761
ENSG00000118515	SGK1	serum/glucocorticoid regulated kinase 1	0.842786	0.0130619	0.44935	up	0.347416
ENSG00000011347	SYT7	synaptotagmin VII	0.216906	0.0316549	0.629539		0.200977
ENSG00000259280	RP11-122D10.1		0.843397	0.0148919	0.469535	up	0.328332
ENSG00000092841	MYL6	myosin, light chain 6, alkali, smooth muscle and non-muscle	-0.169057	0.0318564	0.629869		0.20075
ENSG00000169733	RFNG	RFNG O-fucosylpeptide 3-beta-N-acetylglucosaminyltransferase	0.299863	0.0317402	0.629869		0.20075
ENSG00000046889	PREX2	phosphatidylinositol-3,4,5-trisphosphate-dependent Rac exchange factor 2	0.855803	0.0162264	0.485829	up	0.313517
ENSG00000120885	CLU	clusterin	-0.26769	0.0319389	0.630288		0.200461
ENSG00000149084	HSD17B12	hydroxysteroid (17-beta) dehydrogenase 12	0.255995	0.0319701	0.630288		0.200461
ENSG00000181652	ATG9B	autophagy related 9B	0.862664	0.0443727	0.71327	up	0.146746
ENSG00000164211	STARD4	StAR-related lipid transfer (START) domain containing 4	0.46876	0.0321667	0.631423		0.19968
ENSG00000101187	SLCO4A1	solute carrier organic anion transporter family, member 4A1	0.486555	0.0321486	0.631423		0.19968
ENSG00000112742	TTK	TTK protein kinase	0.863963	0.027532	0.592057	up	0.227636
ENSG00000164484	TMEM200A	transmembrane protein 200A	-0.499069	0.0325318	0.632213		0.199137
ENSG00000087338	GMCL1	germ cell-less, spermatogenesis associated 1	-0.325836	0.032288	0.632213		0.199137
ENSG00000186862	PDZD7	PDZ domain containing 7	0.462102	0.0323966	0.632213		0.199137
ENSG00000157388	CACNA1D	calcium channel, voltage-dependent, L type, alpha 1D subunit	0.865319	0.000285879	0.061943	up	1.20801
ENSG00000185594	SPATA8	spermatogenesis associated 8	0.86634	0.0488694	0.738898	up	0.131415
ENSG00000198626	RYR2	ryanodine receptor 2 (cardiac)	0.869021	0.0010403	0.121129	up	0.916753
ENSG00000183691	NOG	noggin	0.874001	0.032381	0.632213	up	0.199137
ENSG00000132716	DCAF8	DDB1 and CUL4 associated factor 8	-0.201273	0.0329427	0.63807		0.195132
ENSG00000040199	PHLPP2	PH domain and leucine rich repeat protein phosphatase 2	0.340693	0.0329737	0.63807		0.195132
ENSG00000151572	ANO4	anoctamin 4	0.876654	0.0146871	0.469535	up	0.328332
ENSG00000177119	ANO6	anoctamin 6	-0.432644	0.0331557	0.639774		0.193973
ENSG00000136099	PCDH8	protocadherin 8	0.318593	0.0332065	0.639848		0.193923
ENSG00000117643	MAN1C1	mannosidase, alpha, class 1C, member 1	0.881418	0.0362367	0.659083	up	0.18106
ENSG00000196358	NTNG2	netrin G2	0.881881	0.000732796	0.102649	up	0.988645
ENSG00000006756	ARSD	arylsulfatase D	-0.375429	0.0334096	0.641394		0.192875
ENSG00000143858	SYT2	synaptotagmin II	0.887438	0.000657906	0.100858	up	0.99629
ENSG00000132434	LANCL2	LanC lantibiotic synthetase component C-like 2 (bacterial)	-0.288749	0.0337956	0.644395		0.190848
ENSG00000123240	OPTN	optineurin	0.187192	0.03365	0.644395		0.190848
ENSG00000076864	RAP1GAP	RAP1 GTPase activating protein	0.311375	0.0338209	0.644395		0.190848
ENSG00000213339	QTRT1	queuine tRNA-ribosyltransferase 1	0.485783	0.0337578	0.644395		0.190848
ENSG00000143321	HDGF	hepatoma-derived growth factor	-0.208059	0.0340336	0.645854		0.189866
ENSG00000185024	BRF1	BRF1, RNA polymerase III transcription initiation factor 90 kDa subunit	0.333425	0.0340397	0.645854		0.189866
ENSG00000115414	FN1	fibronectin 1	0.888094	0.0276251	0.592313	up	0.227449
ENSG00000179954	SSC5D	scavenger receptor cysteine rich domain containing (5 domains)	0.889828	0.0374206	0.667253	up	0.17571
ENSG00000162997	PRORSD1P	prolyl-tRNA synthetase associated domain containing 1, pseudogene	0.890497	0.0144756	0.469526	up	0.32834
ENSG00000187416	LHFPL3	lipoma HMGIC fusion partner-like 3	0.900121	0.00236287	0.193919	up	0.71238
ENSG00000101844	ATG4A	autophagy related 4A, cysteine peptidase	-0.486341	0.0344591	0.647031		0.189075
ENSG00000210195	MT-TT	mitochondrially encoded tRNA threonine	-0.407639	0.0346691	0.647031		0.189075
ENSG00000145526	CDH18	cadherin 18, type 2	-0.389244	0.03423	0.647031		0.189075
ENSG00000213088	DARC	Duffy blood group, atypical chemokine receptor	-0.363202	0.0343054	0.647031		0.189075
ENSG00000151575	TEX9	testis expressed 9	-0.337271	0.0344169	0.647031		0.189075
ENSG00000187961	KLHL17	kelch-like family member 17	0.365728	0.0346682	0.647031		0.189075
ENSG00000177738	CTD-2201E18.3		0.419281	0.0345839	0.647031		0.189075
ENSG00000247077	PGAM5	phosphoglycerate mutase family member 5	0.494909	0.0346147	0.647031		0.189075
ENSG00000157890	MEGF11	multiple EGF-like-domains 11	0.906318	0.00100332	0.118854	up	0.924988
ENSG00000112679	DUSP22	dual specificity phosphatase 22	0.234621	0.0348537	0.649298		0.187556
ENSG00000111667	USP5	ubiquitin specific peptidase 5 (isopeptidase T)	0.306213	0.0348885	0.649298		0.187556
ENSG00000163590	PPM1L	protein phosphatase, Mg2+/Mn2+ dependent, 1L	0.265514	0.0350037	0.650554		0.186717
ENSG00000171291	ZNF439	zinc finger protein 439	-0.458517	0.0353457	0.650695		0.186623
ENSG00000170385	SLC30A1	solute carrier family 30 (zinc transporter), member 1	-0.42835	0.0350918	0.650695		0.186623
ENSG00000115756	HPCAL1	hippocalcin-like 1	0.20347	0.0352829	0.650695		0.186623
ENSG00000159164	SV2A	synaptic vesicle glycoprotein 2A	0.227336	0.0352111	0.650695		0.186623
ENSG00000122574	WIPF3	WAS/WASL interacting protein family, member 3	0.412964	0.035262	0.650695		0.186623
ENSG00000198673	FAM19A2	family with sequence similarity 19 (chemokine (C-C motif)-like), member A2	0.928817	0.00662805	0.321331	up	0.493048
ENSG00000125657	TNFSF9	tumor necrosis factor (ligand) superfamily, member 9	0.931712	0.0252027	0.578745	up	0.237513
ENSG00000130294	KIF1A	kinesin family member 1A	0.181988	0.0354372	0.651499		0.186086
ENSG00000100314	CABP7	calcium binding protein 7	0.947694	0.0469506	0.723315	up	0.140672
ENSG00000115318	LOXL3	lysyl oxidase-like 3	-0.496832	0.035624	0.652597		0.185355
ENSG00000078142	PIK3C3	phosphatidylinositol 3-kinase, catalytic subunit type 3	-0.232473	0.0356754	0.652597		0.185355
ENSG00000117154	IGSF21	immunoglobin superfamily, member 21	0.948372	0.00899519	0.373602	up	0.427591
ENSG00000125398	SOX9	SRY (sex determining region Y)-box 9	0.383956	0.0357789	0.653372		0.18484
ENSG00000128928	IVD	isovaleryl-CoA dehydrogenase	-0.249885	0.0361344	0.6581		0.181708
ENSG00000103489	XYLT1	xylosyltransferase I	0.488773	0.0360971	0.6581		0.181708
ENSG00000049540	ELN	elastin	0.955147	0.0494006	0.742316	up	0.129411
ENSG00000253583	RP11-573J24.1		0.957754	0.00779364	0.347868	up	0.458586
ENSG00000204789	ZNF204P	zinc finger protein 204, pseudogene	-0.29429	0.0363072	0.659229		0.180964
ENSG00000105926	MPP6	membrane protein, palmitoylated 6 (MAGUK p55 subfamily member 6)	-0.274552	0.0366388	0.662855		0.178581
ENSG00000135686	KLHL36	kelch-like family member 36	0.228384	0.0366018	0.662855		0.178581
ENSG00000065882	TBC1D1	TBC1 (tre-2/USP6, BUB2, cdc16) domain family, member 1	0.461473	0.0367492	0.663971		0.177851
ENSG00000171435	KSR2	kinase suppressor of ras 2	0.40372	0.0368091	0.664173		0.177719
ENSG00000124486	USP9X	ubiquitin specific peptidase 9, X-linked	-0.188088	0.0370057	0.664605		0.177436
ENSG00000120437	ACAT2	acetyl-CoA acetyltransferase 2	0.487058	0.0369037	0.664605		0.177436
ENSG00000162407	PPAP2B	phosphatidic acid phosphatase type 2B	0.9593	0.000674139	0.100858	up	0.99629
ENSG00000134115	CNTN6	contactin 6	0.964198	0.00334201	0.225028	up	0.647764
ENSG00000229914	RP11-404O13.4		0.96564	0.00778084	0.347868	up	0.458586
ENSG00000271148	RP11-401N18.1		0.970065	0.0463706	0.723315	up	0.140672
ENSG00000003096	KLHL13	kelch-like family member 13	-0.428492	0.0372092	0.665088		0.177121
ENSG00000166862	CACNG2	calcium channel, voltage-dependent, gamma subunit 2	0.306404	0.0372504	0.665088		0.177121
ENSG00000176320	RP11-404O13.5		0.972989	0.0119138	0.431652	up	0.364866
ENSG00000272005	RP11-91J19.4		0.437536	0.0375028	0.667844		0.175325
ENSG00000089169	RPH3A	rabphilin 3A homolog (mouse)	0.974911	0.00936912	0.381002	up	0.419073
ENSG00000119599	DCAF4	DDB1 and CUL4 associated factor 4	0.445129	0.0378513	0.672292		0.172442
ENSG00000162745	OLFML2B	olfactomedin-like 2B	0.99079	0.0257276	0.578745	up	0.237513
ENSG00000109971	HSPA8	heat shock 70kDa protein 8	0.234762	0.0381607	0.675627		0.170293
ENSG00000163075	PCDP1	Primary ciliary dyskinesia protein 1	0.484637	0.0381878	0.675627		0.170293
ENSG00000109132	PHOX2B	paired-like homeobox 2b	0.99768	0.00363988	0.233897	up	0.630976
ENSG00000272767	JMJD1C-AS1	JMJD1C antisense RNA 1	1.00921	0.0376166	0.668996	up	0.174576
ENSG00000182319	SGK223	Tyrosine-protein kinase SgK223	-0.4065	0.0383159	0.675841		0.170155
ENSG00000253706	RP11-758M4.4		-0.363924	0.0383692	0.675841		0.170155
ENSG00000115652	UXS1	UDP-glucuronate decarboxylase 1	-0.251251	0.0384976	0.675841		0.170155
ENSG00000157833	GAREML	GRB2 associated, regulator of MAPK1-like	0.38537	0.0382752	0.675841		0.170155
ENSG00000133216	EPHB2	EPH receptor B2	0.240655	0.0387273	0.678999		0.168131
ENSG00000235092	AC011747.7		1.05159	0.00408106	0.249311	up	0.603259
ENSG00000270607	RP11-359E10.1		1.05359	0.0179119	0.511559	up	0.291105
ENSG00000144229	THSD7B	thrombospondin, type I, domain containing 7B	1.0551	0.00828766	0.3568	up	0.447575
ENSG00000101216	GMEB2	glucocorticoid modulatory element binding protein 2	-0.361852	0.039271	0.681095		0.166792
ENSG00000033170	FUT8	fucosyltransferase 8 (alpha (1,6) fucosyltransferase)	0.251499	0.0392968	0.681095		0.166792
ENSG00000113161	HMGCR	3-hydroxy-3-methylglutaryl-CoA reductase	0.332476	0.0391891	0.681095		0.166792
ENSG00000072609	CHFR	checkpoint with forkhead and ring finger domains, E3 ubiquitin protein ligase	0.366586	0.0390307	0.681095		0.166792
ENSG00000132359	RAP1GAP2	RAP1 GTPase activating protein 2	0.46579	0.0392954	0.681095		0.166792
ENSG00000116106	EPHA4	EPH receptor A4	1.06517	0.000723092	0.102611	up	0.988805
ENSG00000188064	WNT7B	wingless-type MMTV integration site family, member 7B	1.07391	0.0298891	0.609183	up	0.215252
ENSG00000138759	FRAS1	Fraser syndrome 1	1.07892	0.0113857	0.418521	up	0.378283
ENSG00000146373	RNF217	ring finger protein 217	-0.22697	0.0397033	0.685524		0.163978
ENSG00000173452	TMEM196	transmembrane protein 196	-0.384979	0.0398573	0.687312		0.162846
ENSG00000145242	EPHA5	EPH receptor A5	0.42391	0.0399676	0.688342		0.162196
ENSG00000172602	RND1	Rho family GTPase 1	0.492615	0.0402224	0.691855		0.159985
ENSG00000131849	ZNF132	zinc finger protein 132	1.14332	0.0258731	0.57905	up	0.237284
ENSG00000146350	TBC1D32	TBC1 domain family, member 32	-0.41492	0.0403622	0.692272		0.159723
ENSG00000003249	DBNDD1	dysbindin (dystrobrevin binding protein 1) domain containing 1	0.242663	0.0404419	0.692272		0.159723
ENSG00000075891	PAX2	paired box 2	0.427716	0.0404499	0.692272		0.159723
ENSG00000269044	CTC-429P9.3		-0.345497	0.0406733	0.693917		0.158692
ENSG00000096717	SIRT1	sirtuin 1	-0.229328	0.040603	0.693917		0.158692
ENSG00000160211	G6PD	glucose-6-phosphate dehydrogenase	0.32228	0.0408007	0.693917		0.158692
ENSG00000100522	GNPNAT1	glucosamine-phosphate N-acetyltransferase 1	0.328952	0.0407248	0.693917		0.158692
ENSG00000133101	CCNA1	cyclin A1	1.14488	0.00141491	0.145906	up	0.835926
ENSG00000178035	IMPDH2	IMP (inosine 5'-monophosphate) dehydrogenase 2	0.281373	0.0409154	0.695		0.158015
ENSG00000130962	PRRG1	proline rich Gla (G-carboxyglutamic acid) 1	-0.281824	0.0410768	0.695141		0.157927
ENSG00000171044	XKR6	XK, Kell blood group complex subunit-related family, member 6	0.330204	0.0409924	0.695141		0.157927
ENSG00000060656	PTPRU	protein tyrosine phosphatase, receptor type, U	1.15417	0.000286701	0.061943	up	1.20801
ENSG00000145934	TENM2	teneurin transmembrane protein 2	0.23774	0.041144	0.695415		0.157756
ENSG00000153558	FBXL2	F-box and leucine-rich repeat protein 2	0.306725	0.0412392	0.69616		0.157291
ENSG00000105825	TFPI2	tissue factor pathway inhibitor 2	-0.299604	0.041484	0.699427		0.155258
ENSG00000177234	C10orf85	chromosome 10 open reading frame 85	1.16253	0.0470423	0.723315	up	0.140672
ENSG00000119698	PPP4R4	protein phosphatase 4, regulatory subunit 4	-0.404455	0.0416652	0.699884		0.154974
ENSG00000116035	VAX2	ventral anterior homeobox 2	1.17487	0.00339179	0.226502	up	0.644929
ENSG00000215301	DDX3X	DEAD (Asp-Glu-Ala-Asp) box helicase 3, X-linked	-0.173287	0.0417407	0.700007		0.154898
ENSG00000188486	H2AFX	H2A histone family, member X	0.407154	0.0417753	0.700007		0.154898
ENSG00000151835	SACS	spastic ataxia of Charlevoix-Saguenay (sacsin)	0.16427	0.0418582	0.700534		0.154571
ENSG00000102384	CENPI	centromere protein I	1.20966	0.00121346	0.130165	up	0.885506
ENSG00000109107	ALDOC	aldolase C, fructose-bisphosphate	1.21162	0.000882414	0.110286	up	0.957482
ENSG00000101132	PFDN4	prefoldin subunit 4	0.244194	0.0422471	0.705175		0.151703
ENSG00000222043	AC079305.10		1.24721	0.0165419	0.494188	up	0.306108
ENSG00000172995	ARPP21	cAMP-regulated phosphoprotein, 21kDa	1.25364	0.00021586	0.0563654	up	1.24899
ENSG00000118257	NRP2	neuropilin 2	-0.370492	0.042487	0.705439		0.151541
ENSG00000179314	WSCD1	WSC domain containing 1	0.29972	0.0425994	0.705439		0.151541
ENSG00000112039	FANCE	Fanconi anemia, complementation group E	0.361364	0.0423844	0.705439		0.151541
ENSG00000177301	KCNA2	potassium voltage-gated channel, shaker-related subfamily, member 2	1.25487	0.00943805	0.382662	up	0.417184
ENSG00000148219	ASTN2	astrotactin 2	-0.360172	0.0428058	0.705609		0.151436
ENSG00000266753	RP11-690G19.3		-0.322916	0.0428634	0.705609		0.151436
ENSG00000119661	DNAL1	dynein, axonemal, light chain 1	-0.224135	0.0428316	0.705609		0.151436
ENSG00000179104	TMTC2	transmembrane and tetratricopeptide repeat containing 2	0.276721	0.0428866	0.705609		0.151436
ENSG00000113070	HBEGF	heparin-binding EGF-like growth factor	0.310362	0.0427795	0.705609		0.151436
ENSG00000160752	FDPS	farnesyl diphosphate synthase	0.400567	0.0429897	0.706451		0.150918
ENSG00000203805	PPAPDC1A	phosphatidic acid phosphatase type 2 domain containing 1A	1.28736	0.000760474	0.104646	up	0.980278
ENSG00000196839	ADA	adenosine deaminase	1.33813	0.00710234	0.331353	up	0.479709
ENSG00000148158	SNX30	sorting nexin family member 30	-0.260898	0.0435455	0.710652		0.148343
ENSG00000182004	SNRPE	small nuclear ribonucleoprotein polypeptide E	-0.255954	0.0435153	0.710652		0.148343
ENSG00000108061	SHOC2	soc-2 suppressor of clear homolog (C. elegans)	0.201346	0.0435583	0.710652		0.148343
ENSG00000182667	NTM	neurotrimin	0.242974	0.0434318	0.710652		0.148343
ENSG00000120658	ENOX1	ecto-NOX disulfide-thiol exchanger 1	0.286224	0.0437025	0.711301		0.147946
ENSG00000182240	BACE2	beta-site APP-cleaving enzyme 2	1.37483	0.00699203	0.330625	up	0.480665
ENSG00000135870	RC3H1	ring finger and CCCH-type domains 1	-0.186765	0.0438315	0.7117		0.147703
ENSG00000181827	RFX7	regulatory factor X, 7	0.218131	0.0438068	0.7117		0.147703
ENSG00000139372	TDG	thymine-DNA glycosylase	-0.214053	0.0439502	0.712778		0.147046
ENSG00000135905	DOCK10	dedicator of cytokinesis 10	1.42978	0.000106466	0.0453246	up	1.34367
ENSG00000143768	LEFTY2	left-right determination factor 2	1.44425	0.0100923	0.393646	up	0.404894
ENSG00000174915	PTDSS2	phosphatidylserine synthase 2	-0.34872	0.0445565	0.71327		0.146746
ENSG00000116209	TMEM59	transmembrane protein 59	-0.170666	0.0441738	0.71327		0.146746
ENSG00000184939	ZFP90	ZFP90 zinc finger protein	0.209556	0.0445531	0.71327		0.146746
ENSG00000154429	CCSAP	centriole, cilia and spindle-associated protein	0.237526	0.0440923	0.71327		0.146746
ENSG00000267473	AC005789.11		0.286021	0.044483	0.71327		0.146746
ENSG00000106948	AKNA	AT-hook transcription factor	0.417764	0.0441726	0.71327		0.146746
ENSG00000170959	DCDC1	doublecortin domain containing 1	1.48529	0.00488612	0.278073	up	0.555841
ENSG00000042781	USH2A	Usher syndrome 2A (autosomal recessive, mild)	1.48913	0.00986986	0.392003	up	0.40671
ENSG00000225972	MTND1P23	MT-ND1 pseudogene 23	1.49728	0.0431564	0.708336	up	0.149761
ENSG00000132975	GPR12	G protein-coupled receptor 12	-0.472469	0.044791	0.713516		0.146596
ENSG00000014919	COX15	cytochrome c oxidase assembly homolog 15 (yeast)	-0.287888	0.0448046	0.713516		0.146596
ENSG00000117153	KLHL12	kelch-like family member 12	-0.281134	0.0448861	0.713516		0.146596
ENSG00000108826	MRPL27	mitochondrial ribosomal protein L27	0.216791	0.0447739	0.713516		0.146596
ENSG00000187672	ERC2	ELKS/RAB6-interacting/CAST family member 2	0.234623	0.0448628	0.713516		0.146596
ENSG00000108932	SLC16A6	solute carrier family 16, member 6	1.49801	0.00440904	0.262455	up	0.580946
ENSG00000166736	HTR3A	5-hydroxytryptamine (serotonin) receptor 3A, ionotropic	1.51167	0.000497785	0.089228	up	1.0495
ENSG00000144460	NYAP2	neuronal tyrosine-phosphorylated phosphoinositide-3-kinase adaptor 2	-0.367737	0.045216	0.715421		0.145439
ENSG00000188738	FSIP2	fibrous sheath interacting protein 2	-0.177028	0.0451585	0.715421		0.145439
ENSG00000170522	ELOVL6	ELOVL fatty acid elongase 6	0.255855	0.0450767	0.715421		0.145439
ENSG00000152910	CNTNAP4	contactin associated protein-like 4	1.52817	0.000232907	0.0566587	up	1.24673
ENSG00000118785	SPP1	secreted phosphoprotein 1	1.5719	0.00236295	0.193919	up	0.71238
ENSG00000123104	ITPR2	inositol 1,4,5-trisphosphate receptor, type 2	1.57251	0.00689142	0.32941	up	0.482263
ENSG00000151233	GXYLT1	glucoside xylosyltransferase 1	-0.246502	0.0458277	0.720914		0.142117
ENSG00000183018	SPNS2	spinster homolog 2 (Drosophila)	0.350535	0.0458147	0.720914		0.142117
ENSG00000212916	MAP10	microtubule-associated protein 10	-0.45266	0.0460333	0.720984		0.142074
ENSG00000171132	PRKCE	protein kinase C, epsilon	-0.425402	0.0459267	0.720984		0.142074
ENSG00000178977	LINC00324	long intergenic non-protein coding RNA 324	0.409192	0.0460968	0.720984		0.142074
ENSG00000182132	KCNIP1	Kv channel interacting protein 1	0.489266	0.0460697	0.720984		0.142074
ENSG00000126785	RHOJ	ras homolog family member J	1.59165	0.0353262	0.650695	up	0.186623
ENSG00000105971	CAV2	caveolin 2	-0.469174	0.0465792	0.723315		0.140672
ENSG00000115446	UNC50	unc-50 homolog (C. elegans)	-0.383601	0.0465682	0.723315		0.140672
ENSG00000183098	GPC6	glypican 6	-0.370866	0.046822	0.723315		0.140672
ENSG00000101144	BMP7	bone morphogenetic protein 7	-0.210049	0.0467443	0.723315		0.140672
ENSG00000133703	KRAS	Kirsten rat sarcoma viral oncogene homolog	0.157665	0.0470218	0.723315		0.140672
ENSG00000060709	RIMBP2	RIMS binding protein 2	0.181992	0.046651	0.723315		0.140672
ENSG00000143878	RHOB	ras homolog family member B	0.213378	0.0466697	0.723315		0.140672
ENSG00000134138	MEIS2	Meis homeobox 2	0.246998	0.0469841	0.723315		0.140672
ENSG00000204442	FAM155A	family with sequence similarity 155, member A	0.321391	0.0470165	0.723315		0.140672
ENSG00000139174	PRICKLE1	prickle homolog 1 (Drosophila)	0.396805	0.0467787	0.723315		0.140672
ENSG00000170044	ZPLD1	zona pellucida-like domain containing 1	1.61525	0.0370627	0.664605	up	0.177436
ENSG00000125845	BMP2	bone morphogenetic protein 2	1.63244	0.0134356	0.451934	up	0.344925
ENSG00000089250	NOS1	nitric oxide synthase 1 (neuronal)	1.69098	6.83536e-06	0.0066513	up	2.17709
ENSG00000139155	SLCO1C1	solute carrier organic anion transporter family, member 1C1	1.75984	0.0289513	0.605844	up	0.217639
ENSG00000164326	CARTPT	CART prepropeptide	1.94605	0.00350586	0.231843	up	0.634806
ENSG00000163964	PIGX	phosphatidylinositol glycan anchor biosynthesis, class X	-0.181187	0.0471709	0.724474		0.139977
ENSG00000234684	SDCBP2-AS1	SDCBP2 antisense RNA 1	-0.407856	0.0472695	0.725172		0.139559
ENSG00000118507	AKAP7	A kinase (PRKA) anchor protein 7	-0.489563	0.0473933	0.725437		0.1394
ENSG00000065989	PDE4A	phosphodiesterase 4A, cAMP-specific	0.301487	0.0473422	0.725437		0.1394
ENSG00000100401	RANGAP1	Ran GTPase activating protein 1	0.193484	0.0474504	0.725496		0.139365
ENSG00000163818	LZTFL1	leucine zipper transcription factor-like 1	-0.355067	0.0475651	0.726435		0.138803
ENSG00000185880	TRIM69	tripartite motif containing 69	0.23613	0.0476758	0.72731		0.13828
ENSG00000092445	TYRO3	TYRO3 protein tyrosine kinase	0.27093	0.0477709	0.727946		0.137901
ENSG00000068323	TFE3	transcription factor binding to IGHM enhancer 3	-0.245873	0.0478563	0.728432		0.137611
ENSG00000169249	ZRSR2	zinc finger (CCCH type), RNA-binding motif and serine/arginine rich 2	-0.20147	0.0479509	0.728742		0.137426
ENSG00000158470	B4GALT5	UDP-Gal:betaGlcNAc beta 1,4- galactosyltransferase, polypeptide 5	0.219641	0.0479837	0.728742		0.137426
ENSG00000272327	RP11-1002K11.1		-0.467444	0.0480402	0.728787		0.137399
ENSG00000116750	UCHL5	ubiquitin carboxyl-terminal hydrolase L5	-0.1877	0.0481097	0.72903		0.137255
ENSG00000063046	EIF4B	eukaryotic translation initiation factor 4B	0.214861	0.0482388	0.730174		0.136574
ENSG00000122691	TWIST1	twist family bHLH transcription factor 1	2.02376	0.0192451	0.526306	up	0.278761
ENSG00000164932	CTHRC1	collagen triple helix repeat containing 1	2.05029	0.0255021	0.578745	up	0.237513
ENSG00000141404	GNAL	guanine nucleotide binding protein (G protein), alpha activating activity polypeptide, olfactory type	0.217508	0.0490743	0.740353		0.130561
ENSG00000224597	PTCHD3P1	patched domain containing 3 pseudogene 1	2.09365	0.000209471	0.0559534	up	1.25217
ENSG00000166228	PCBD1	pterin-4 alpha-carbinolamine dehydratase/dimerization cofactor of hepatocyte nuclear factor 1 alpha	-0.385136	0.0497829	0.742316		0.129411
ENSG00000215218	UBE2QL1	ubiquitin-conjugating enzyme E2Q family-like 1	-0.320787	0.0497829	0.742316		0.129411
ENSG00000163637	PRICKLE2	prickle homolog 2 (Drosophila)	0.208883	0.0498583	0.742316		0.129411
ENSG00000198729	PPP1R14C	protein phosphatase 1, regulatory (inhibitor) subunit 14C	0.210142	0.0496318	0.742316		0.129411
ENSG00000173517	PEAK1	pseudopodium-enriched atypical kinase 1	0.258852	0.0494274	0.742316		0.129411
ENSG00000102981	PARD6A	par-6 family cell polarity regulator alpha	0.338429	0.0496973	0.742316		0.129411
ENSG00000108518	PFN1	profilin 1	0.369926	0.0498147	0.742316		0.129411
ENSG00000236404	RP11-125B21.2		0.488468	0.0494784	0.742316		0.129411
ENSG00000121068	TBX2	T-box 2	2.20236	0.000676315	0.100858	up	0.99629
ENSG00000116690	PRG4	proteoglycan 4	2.48724	0.00439784	0.262455	up	0.580946
ENSG00000254245	PCDHGA3	protocadherin gamma subfamily A, 3	2.67991	9.27636e-05	0.0410838	up	1.38633
ENSG00000249158	PCDHA11	protocadherin alpha 11	-0.808698	0.050397	0.74452		0.128124
ENSG00000176463	SLCO3A1	solute carrier organic anion transporter family, member 3A1	-0.327915	0.0503566	0.74452		0.128124
ENSG00000119242	CCDC92	coiled-coil domain containing 92	0.189401	0.0503483	0.74452		0.128124
ENSG00000077152	UBE2T	ubiquitin-conjugating enzyme E2T (putative)	0.39807	0.0503587	0.74452		0.128124
ENSG00000173207	CKS1B	CDC28 protein kinase regulatory subunit 1B	0.436769	0.0501642	0.74452		0.128124
ENSG00000198417	MT1F	metallothionein 1F	0.58721	0.0504435	0.74452		0.128124
ENSG00000132561	MATN2	matrilin 2	0.691196	0.0503603	0.74452		0.128124
ENSG00000080644	CHRNA3	cholinergic receptor, nicotinic, alpha 3 (neuronal)	0.952177	0.0501073	0.74452		0.128124
ENSG00000261572	RP11-384L8.1		-1.51386	0.050576	0.745668		0.127455
ENSG00000213280	RP11-212P7.1		-0.470764	0.0507543	0.746969		0.126698
ENSG00000158290	CUL4B	cullin 4B	-0.197671	0.0507739	0.746969		0.126698
ENSG00000273148	RP5-1068E13.7		0.735506	0.0510114	0.749653		0.12514
ENSG00000143845	ETNK2	ethanolamine kinase 2	0.241166	0.051138	0.750703		0.124532
ENSG00000181458	TMEM45A	transmembrane protein 45A	-0.488045	0.0512548	0.750857		0.124443
ENSG00000178031	ADAMTSL1	ADAMTS-like 1	0.73662	0.0512587	0.750857		0.124443
ENSG00000119900	OGFRL1	opioid growth factor receptor-like 1	-0.424252	0.0515843	0.752176		0.123681
ENSG00000237713	AC006000.5		-0.405656	0.0516624	0.752176		0.123681
ENSG00000102466	FGF14	fibroblast growth factor 14	-0.298621	0.0516285	0.752176		0.123681
ENSG00000120875	DUSP4	dual specificity phosphatase 4	0.215834	0.0514369	0.752176		0.123681
ENSG00000249286	CTD-2210P15.2		0.737224	0.05168	0.752176		0.123681
ENSG00000165028	NIPSNAP3B	nipsnap homolog 3B (C. elegans)	0.747174	0.051581	0.752176		0.123681
ENSG00000165795	NDRG2	NDRG family member 2	0.234463	0.0519527	0.755338		0.121859
ENSG00000179542	SLITRK4	SLIT and NTRK-like family, member 4	-0.253018	0.0524161	0.76042		0.118947
ENSG00000184515	BEX5	brain expressed, X-linked 5	-0.226306	0.0524697	0.76042		0.118947
ENSG00000142657	PGD	phosphogluconate dehydrogenase	0.36688	0.0523743	0.76042		0.118947
ENSG00000241343	RPL36A	ribosomal protein L36a	-0.347406	0.0527475	0.761222		0.118489
ENSG00000183431	SF3A3	splicing factor 3a, subunit 3, 60kDa	-0.175872	0.0526995	0.761222		0.118489
ENSG00000111249	CUX2	cut-like homeobox 2	0.303452	0.0527486	0.761222		0.118489
ENSG00000144228	SPOPL	speckle-type POZ protein-like	0.348194	0.0527121	0.761222		0.118489
ENSG00000064393	HIPK2	homeodomain interacting protein kinase 2	0.148939	0.0528999	0.762598		0.117705
ENSG00000114861	FOXP1	forkhead box P1	-0.470019	0.0529826	0.762982		0.117485
ENSG00000109099	PMP22	peripheral myelin protein 22	-1.43247	0.0535324	0.76347		0.117208
ENSG00000132182	NUP210	nucleoporin 210kDa	-0.266161	0.0531868	0.76347		0.117208
ENSG00000151466	SCLT1	sodium channel and clathrin linker 1	-0.251912	0.0535768	0.76347		0.117208
ENSG00000129422	MTUS1	microtubule associated tumor suppressor 1	-0.165771	0.0534042	0.76347		0.117208
ENSG00000164463	CREBRF	CREB3 regulatory factor	-0.164612	0.0535048	0.76347		0.117208
ENSG00000145882	PCYOX1L	prenylcysteine oxidase 1 like	0.237539	0.0532782	0.76347		0.117208
ENSG00000261185	RP11-317P15.5		0.406926	0.0535156	0.76347		0.117208
ENSG00000061455	PRDM6	PR domain containing 6	0.514167	0.0535348	0.76347		0.117208
ENSG00000212670	AL161915.1	Uncharacterized protein	0.770565	0.0533219	0.76347		0.117208
ENSG00000166925	TSC22D4	TSC22 domain family, member 4	0.921067	0.0534689	0.76347		0.117208
ENSG00000146112	PPP1R18	protein phosphatase 1, regulatory subunit 18	0.227857	0.0537454	0.765071		0.116298
ENSG00000115128	SF3B14	Pre-mRNA branch site protein p14	-0.230127	0.0538979	0.766442		0.115521
ENSG00000198961	PJA2	praja ring finger 2, E3 ubiquitin protein ligase	0.187658	0.0540241	0.767436		0.114958
ENSG00000134371	CDC73	cell division cycle 73	-0.252011	0.0542348	0.768395		0.114415
ENSG00000112584	FAM120B	family with sequence similarity 120B	-0.211558	0.0544301	0.768395		0.114415
ENSG00000198900	TOP1	topoisomerase (DNA) I	-0.162918	0.0543185	0.768395		0.114415
ENSG00000135837	CEP350	centrosomal protein 350kDa	-0.161076	0.0542372	0.768395		0.114415
ENSG00000120539	MASTL	microtubule associated serine/threonine kinase-like	0.398987	0.0543931	0.768395		0.114415
ENSG00000196159	FAT4	FAT atypical cadherin 4	0.549581	0.0543693	0.768395		0.114415
ENSG00000130348	QRSL1	glutaminyl-tRNA synthase (glutamine-hydrolyzing)-like 1	0.291249	0.0545901	0.769856		0.113591
ENSG00000105655	ISYNA1	inositol-3-phosphate synthase 1	0.251349	0.0547522	0.771344		0.112752
ENSG00000215182	MUC5AC	mucin 5AC, oligomeric mucus/gel-forming	-1.96944	0.0559966	0.771537		0.112643
ENSG00000170734	POLH	polymerase (DNA directed), eta	-0.65536	0.0548567	0.771537		0.112643
ENSG00000256043	CTSO	cathepsin O	-0.611647	0.0557863	0.771537		0.112643
ENSG00000204347	BTBD17	BTB (POZ) domain containing 17	-0.556868	0.055432	0.771537		0.112643
ENSG00000090054	SPTLC1	serine palmitoyltransferase, long chain base subunit 1	-0.501264	0.0551911	0.771537		0.112643
ENSG00000116147	TNR	tenascin R	-0.46511	0.0561494	0.771537		0.112643
ENSG00000234695	AC002076.10		-0.427191	0.0561554	0.771537		0.112643
ENSG00000198944	SOWAHA	sosondowah ankyrin repeat domain family member A	-0.388632	0.0559395	0.771537		0.112643
ENSG00000107566	ERLIN1	ER lipid raft associated 1	-0.367086	0.0550077	0.771537		0.112643
ENSG00000083750	RRAGB	Ras-related GTP binding B	-0.324268	0.0562412	0.771537		0.112643
ENSG00000174738	NR1D2	nuclear receptor subfamily 1, group D, member 2	-0.276499	0.0562666	0.771537		0.112643
ENSG00000075391	RASAL2	RAS protein activator like 2	-0.252467	0.0552468	0.771537		0.112643
ENSG00000058799	YIPF1	Yip1 domain family, member 1	-0.242916	0.0563809	0.771537		0.112643
ENSG00000154813	DPH3	diphthamide biosynthesis 3	-0.233313	0.0562973	0.771537		0.112643
ENSG00000134575	ACP2	acid phosphatase 2, lysosomal	-0.221953	0.0554446	0.771537		0.112643
ENSG00000103657	HERC1	HECT and RLD domain containing E3 ubiquitin protein ligase family member 1	0.151617	0.0549178	0.771537		0.112643
ENSG00000166123	GPT2	glutamic pyruvate transaminase (alanine aminotransferase) 2	0.196473	0.0561063	0.771537		0.112643
ENSG00000128872	TMOD2	tropomodulin 2 (neuronal)	0.209365	0.0555379	0.771537		0.112643
ENSG00000109929	SC5D	sterol-C5-desaturase	0.228263	0.0560723	0.771537		0.112643
ENSG00000110583	NAA40	N(alpha)-acetyltransferase 40, NatD catalytic subunit	0.23744	0.0558232	0.771537		0.112643
ENSG00000040933	INPP4A	inositol polyphosphate-4-phosphatase, type I, 107kDa	0.245467	0.0555649	0.771537		0.112643
ENSG00000077514	POLD3	polymerase (DNA-directed), delta 3, accessory subunit	0.270732	0.0559059	0.771537		0.112643
ENSG00000140859	KIFC3	kinesin family member C3	0.293769	0.0564083	0.771537		0.112643
ENSG00000063176	SPHK2	sphingosine kinase 2	0.341489	0.0551566	0.771537		0.112643
ENSG00000142634	EFHD2	EF-hand domain family, member D2	0.423495	0.0555266	0.771537		0.112643
ENSG00000240509	RPL34P18	ribosomal protein L34 pseudogene 18	0.694401	0.0561764	0.771537		0.112643
ENSG00000185215	TNFAIP2	tumor necrosis factor, alpha-induced protein 2	0.704095	0.0563261	0.771537		0.112643
ENSG00000142945	KIF2C	kinesin family member 2C	1.19775	0.0552184	0.771537		0.112643
ENSG00000166292	TMEM100	transmembrane protein 100	1.65003	0.0553211	0.771537		0.112643
ENSG00000112175	BMP5	bone morphogenetic protein 5	-1.45466	0.0605613	0.772697		0.111991
ENSG00000140481	CCDC33	coiled-coil domain containing 33	-1.10902	0.0615096	0.772697		0.111991
ENSG00000153789	FAM92B	family with sequence similarity 92, member B	-0.985047	0.057359	0.772697		0.111991
ENSG00000188004	C1orf204	chromosome 1 open reading frame 204	-0.822807	0.060365	0.772697		0.111991
ENSG00000073331	ALPK1	alpha-kinase 1	-0.765188	0.0605414	0.772697		0.111991
ENSG00000069702	TGFBR3	transforming growth factor, beta receptor III	-0.674511	0.0575626	0.772697		0.111991
ENSG00000162595	DIRAS3	DIRAS family, GTP-binding RAS-like 3	-0.651949	0.0617772	0.772697		0.111991
ENSG00000188677	PARVB	parvin, beta	-0.620383	0.0621336	0.772697		0.111991
ENSG00000139117	CPNE8	copine VIII	-0.576973	0.0586212	0.772697		0.111991
ENSG00000242697	RPL5P12	ribosomal protein L5 pseudogene 12	-0.558825	0.0574997	0.772697		0.111991
ENSG00000009709	PAX7	paired box 7	-0.530046	0.0575192	0.772697		0.111991
ENSG00000175938	ORAI3	ORAI calcium release-activated calcium modulator 3	-0.499987	0.0591034	0.772697		0.111991
ENSG00000114480	GBE1	glucan (1,4-alpha-), branching enzyme 1	-0.496309	0.0606286	0.772697		0.111991
ENSG00000146476	C6orf211	chromosome 6 open reading frame 211	-0.482371	0.059143	0.772697		0.111991
ENSG00000138050	THUMPD2	THUMP domain containing 2	-0.465155	0.0607938	0.772697		0.111991
ENSG00000111913	FAM65B	family with sequence similarity 65, member B	-0.462315	0.058098	0.772697		0.111991
ENSG00000170571	EMB	embigin	-0.452709	0.0618427	0.772697		0.111991
ENSG00000256073	C21orf119	chromosome 21 open reading frame 119	-0.428309	0.057811	0.772697		0.111991
ENSG00000210196	MT-TP	mitochondrially encoded tRNA proline	-0.426574	0.0594978	0.772697		0.111991
ENSG00000135951	TSGA10	testis specific, 10	-0.411476	0.0573538	0.772697		0.111991
ENSG00000163041	H3F3A	H3 histone, family 3A	-0.409325	0.0584494	0.772697		0.111991
ENSG00000167840	ZNF232	zinc finger protein 232	-0.369314	0.0584144	0.772697		0.111991
ENSG00000184828	ZBTB7C	zinc finger and BTB domain containing 7C	-0.351385	0.0619299	0.772697		0.111991
ENSG00000273156	RP11-127B20.2		-0.349003	0.0573056	0.772697		0.111991
ENSG00000149654	CDH22	cadherin 22, type 2	-0.345234	0.0582076	0.772697		0.111991
ENSG00000120324	PCDHB10	protocadherin beta 10	-0.330408	0.0581832	0.772697		0.111991
ENSG00000102218	RP2	retinitis pigmentosa 2 (X-linked recessive)	-0.328662	0.0570575	0.772697		0.111991
ENSG00000171813	PWWP2B	PWWP domain containing 2B	-0.297458	0.0585291	0.772697		0.111991
ENSG00000159348	CYB5R1	cytochrome b5 reductase 1	-0.295654	0.0615861	0.772697		0.111991
ENSG00000235162	C12orf75	chromosome 12 open reading frame 75	-0.269508	0.0596979	0.772697		0.111991
ENSG00000225630	MTND2P28	MT-ND2 pseudogene 28	-0.263475	0.0582596	0.772697		0.111991
ENSG00000104853	CLPTM1	cleft lip and palate associated transmembrane protein 1	-0.257269	0.0599575	0.772697		0.111991
ENSG00000151116	UEVLD	UEV and lactate/malate dehyrogenase domains	-0.257259	0.0593356	0.772697		0.111991
ENSG00000156983	BRPF1	bromodomain and PHD finger containing, 1	-0.254605	0.0616854	0.772697		0.111991
ENSG00000234741	GAS5	growth arrest-specific 5 (non-protein coding)	-0.252564	0.06209	0.772697		0.111991
ENSG00000176597	B3GNT5	UDP-GlcNAc:betaGal beta-1,3-N-acetylglucosaminyltransferase 5	-0.249156	0.0604604	0.772697		0.111991
ENSG00000165300	SLITRK5	SLIT and NTRK-like family, member 5	-0.245383	0.058681	0.772697		0.111991
ENSG00000146006	LRRTM2	leucine rich repeat transmembrane neuronal 2	-0.244619	0.0607656	0.772697		0.111991
ENSG00000163531	NFASC	neurofascin	-0.236781	0.0573731	0.772697		0.111991
ENSG00000099795	NDUFB7	NADH dehydrogenase (ubiquinone) 1 beta subcomplex, 7, 18kDa	-0.233863	0.0588802	0.772697		0.111991
ENSG00000146281	PM20D2	peptidase M20 domain containing 2	-0.233647	0.0571356	0.772697		0.111991
ENSG00000168564	CDKN2AIP	CDKN2A interacting protein	-0.225944	0.0616859	0.772697		0.111991
ENSG00000143183	TMCO1	transmembrane and coiled-coil domains 1	-0.224564	0.0572107	0.772697		0.111991
ENSG00000111276	CDKN1B	cyclin-dependent kinase inhibitor 1B (p27, Kip1)	-0.222841	0.0614677	0.772697		0.111991
ENSG00000133069	TMCC2	transmembrane and coiled-coil domain family 2	-0.219489	0.0599991	0.772697		0.111991
ENSG00000064300	NGFR	nerve growth factor receptor	-0.212737	0.0602336	0.772697		0.111991
ENSG00000228253	MT-ATP8	mitochondrially encoded ATP synthase 8	-0.211935	0.0601491	0.772697		0.111991
ENSG00000004139	SARM1	sterile alpha and TIR motif containing 1	-0.209802	0.0585466	0.772697		0.111991
ENSG00000183155	RABIF	RAB interacting factor	-0.209133	0.0591126	0.772697		0.111991
ENSG00000106829	TLE4	transducin-like enhancer of split 4 (E(sp1) homolog, Drosophila)	-0.203765	0.0615514	0.772697		0.111991
ENSG00000068400	GRIPAP1	GRIP1 associated protein 1	-0.201882	0.0566702	0.772697		0.111991
ENSG00000186395	KRT10	keratin 10	-0.194393	0.0587426	0.772697		0.111991
ENSG00000118217	ATF6	activating transcription factor 6	-0.180591	0.0591692	0.772697		0.111991
ENSG00000141582	CBX4	chromobox homolog 4	-0.177113	0.0605205	0.772697		0.111991
ENSG00000120742	SERP1	stress-associated endoplasmic reticulum protein 1	-0.154287	0.0611399	0.772697		0.111991
ENSG00000067369	TP53BP1	tumor protein p53 binding protein 1	0.143934	0.0584197	0.772697		0.111991
ENSG00000132824	SERINC3	serine incorporator 3	0.144347	0.0618844	0.772697		0.111991
ENSG00000107130	NCS1	neuronal calcium sensor 1	0.168262	0.0609584	0.772697		0.111991
ENSG00000135049	AGTPBP1	ATP/GTP binding protein 1	0.186578	0.0580664	0.772697		0.111991
ENSG00000172915	NBEA	neurobeachin	0.193565	0.0598186	0.772697		0.111991
ENSG00000144711	IQSEC1	IQ motif and Sec7 domain 1	0.197405	0.0569991	0.772697		0.111991
ENSG00000114098	ARMC8	armadillo repeat containing 8	0.207877	0.0604096	0.772697		0.111991
ENSG00000106976	DNM1	dynamin 1	0.207929	0.0572542	0.772697		0.111991
ENSG00000178234	GALNT11	UDP-N-acetyl-alpha-D-galactosamine:polypeptide N-acetylgalactosaminyltransferase 11 (GalNAc-T11)	0.208098	0.0613109	0.772697		0.111991
ENSG00000073578	SDHA	succinate dehydrogenase complex, subunit A, flavoprotein (Fp)	0.214294	0.0580767	0.772697		0.111991
ENSG00000128596	CCDC136	coiled-coil domain containing 136	0.222373	0.057636	0.772697		0.111991
ENSG00000156103	MMP16	matrix metallopeptidase 16 (membrane-inserted)	0.226546	0.0608676	0.772697		0.111991
ENSG00000169184	MN1	meningioma (disrupted in balanced translocation) 1	0.228594	0.0584316	0.772697		0.111991
ENSG00000090273	NUDC	nudC nuclear distribution protein	0.231872	0.0568884	0.772697		0.111991
ENSG00000145990	GFOD1	glucose-fructose oxidoreductase domain containing 1	0.23359	0.0606889	0.772697		0.111991
ENSG00000142669	SH3BGRL3	SH3 domain binding glutamic acid-rich protein like 3	0.239285	0.0604137	0.772697		0.111991
ENSG00000008324	SS18L2	synovial sarcoma translocation gene on chromosome 18-like 2	0.244921	0.0603854	0.772697		0.111991
ENSG00000169255	B3GALNT1	beta-1,3-N-acetylgalactosaminyltransferase 1 (globoside blood group)	0.246637	0.0610286	0.772697		0.111991
ENSG00000197977	ELOVL2	ELOVL fatty acid elongase 2	0.252588	0.0602754	0.772697		0.111991
ENSG00000101444	AHCY	adenosylhomocysteinase	0.258745	0.058645	0.772697		0.111991
ENSG00000167371	PRRT2	proline-rich transmembrane protein 2	0.26243	0.0594473	0.772697		0.111991
ENSG00000085449	WDFY1	WD repeat and FYVE domain containing 1	0.262756	0.0575273	0.772697		0.111991
ENSG00000167280	ENGASE	endo-beta-N-acetylglucosaminidase	0.298216	0.0567955	0.772697		0.111991
ENSG00000104738	MCM4	minichromosome maintenance complex component 4	0.312174	0.0614278	0.772697		0.111991
ENSG00000136830	FAM129B	family with sequence similarity 129, member B	0.357273	0.0613095	0.772697		0.111991
ENSG00000114423	CBLB	Cbl proto-oncogene B, E3 ubiquitin protein ligase	0.370184	0.0586215	0.772697		0.111991
ENSG00000169738	DCXR	dicarbonyl/L-xylulose reductase	0.370195	0.058671	0.772697		0.111991
ENSG00000185567	AHNAK2	AHNAK nucleoprotein 2	0.373824	0.061523	0.772697		0.111991
ENSG00000120645	IQSEC3	IQ motif and Sec7 domain 3	0.380204	0.0621652	0.772697		0.111991
ENSG00000111731	C2CD5	C2 calcium-dependent domain containing 5	0.383303	0.0607889	0.772697		0.111991
ENSG00000239306	RBM14	RNA binding motif protein 14	0.398416	0.0599879	0.772697		0.111991
ENSG00000139160	METTL20	methyltransferase like 20	0.468776	0.0614365	0.772697		0.111991
ENSG00000132938	MTUS2	microtubule associated tumor suppressor candidate 2	0.478071	0.0608714	0.772697		0.111991
ENSG00000178573	MAF	v-maf avian musculoaponeurotic fibrosarcoma oncogene homolog	0.48047	0.0610947	0.772697		0.111991
ENSG00000013619	MAMLD1	mastermind-like domain containing 1	0.515818	0.0620203	0.772697		0.111991
ENSG00000009950	MLXIPL	MLX interacting protein-like	0.638084	0.0588061	0.772697		0.111991
ENSG00000147862	NFIB	nuclear factor I/B	0.661001	0.0619417	0.772697		0.111991
ENSG00000184185	KCNJ12	potassium inwardly-rectifying channel, subfamily J, member 12	0.686029	0.0613708	0.772697		0.111991
ENSG00000138160	KIF11	kinesin family member 11	0.710049	0.0589773	0.772697		0.111991
ENSG00000148773	MKI67	marker of proliferation Ki-67	0.713171	0.0582757	0.772697		0.111991
ENSG00000261542	RP11-16E18.3		0.724051	0.0598956	0.772697		0.111991
ENSG00000160172	FAM86C2P	family with sequence similarity 86, member C2, pseudogene	0.744957	0.0604213	0.772697		0.111991
ENSG00000004799	PDK4	pyruvate dehydrogenase kinase, isozyme 4	0.760714	0.0566308	0.772697		0.111991
ENSG00000147459	DOCK5	dedicator of cytokinesis 5	0.799385	0.057066	0.772697		0.111991
ENSG00000121769	FABP3	fatty acid binding protein 3, muscle and heart (mammary-derived growth inhibitor)	1.01478	0.0612648	0.772697		0.111991
ENSG00000258289	CHURC1	churchill domain containing 1	-0.23595	0.0623133	0.773833		0.111353
ENSG00000123505	AMD1	adenosylmethionine decarboxylase 1	0.171224	0.0624539	0.774872		0.11077
ENSG00000165731	RET	ret proto-oncogene	-0.564832	0.0627993	0.774922		0.110742
ENSG00000163832	ELP6	elongator acetyltransferase complex subunit 6	-0.2191	0.062742	0.774922		0.110742
ENSG00000130640	TUBGCP2	tubulin, gamma complex associated protein 2	-0.203676	0.062613	0.774922		0.110742
ENSG00000120709	FAM53C	family with sequence similarity 53, member C	-0.167192	0.0627952	0.774922		0.110742
ENSG00000122515	ZMIZ2	zinc finger, MIZ-type containing 2	0.240654	0.0627945	0.774922		0.110742
ENSG00000108387	SEPT4	septin 4	0.344348	0.0627637	0.774922		0.110742
ENSG00000213918	DNASE1	deoxyribonuclease I	-0.226365	0.063072	0.77688		0.109646
ENSG00000182010	RTKN2	rhotekin 2	0.609587	0.0630492	0.77688		0.109646
ENSG00000260807	RP11-161M6.2		0.362992	0.0631291	0.776881		0.109645
ENSG00000272444	RP11-1017G21.6		-0.699282	0.0637635	0.778817		0.108565
ENSG00000132383	RPA1	replication protein A1, 70kDa	-0.335227	0.0638269	0.778817		0.108565
ENSG00000241127	YAE1D1	Yae1 domain containing 1	-0.258955	0.0635368	0.778817		0.108565
ENSG00000167081	PBX3	pre-B-cell leukemia homeobox 3	-0.164278	0.0638046	0.778817		0.108565
ENSG00000108175	ZMIZ1	zinc finger, MIZ-type containing 1	0.137235	0.0635962	0.778817		0.108565
ENSG00000143669	LYST	lysosomal trafficking regulator	0.185949	0.0634059	0.778817		0.108565
ENSG00000064692	SNCAIP	synuclein, alpha interacting protein	0.19318	0.0637303	0.778817		0.108565
ENSG00000177030	DEAF1	DEAF1 transcription factor	0.239196	0.0638581	0.778817		0.108565
ENSG00000173267	SNCG	synuclein, gamma (breast cancer-specific protein 1)	0.608647	0.0634916	0.778817		0.108565
ENSG00000140451	PIF1	PIF1 5'-to-3' DNA helicase	0.869051	0.0635775	0.778817		0.108565
ENSG00000089234	BRAP	BRCA1 associated protein	-0.251608	0.0639188	0.77886		0.108541
ENSG00000147234	FRMPD3	FERM and PDZ domain containing 3	-0.847906	0.0647058	0.779595		0.108131
ENSG00000123496	IL13RA2	interleukin 13 receptor, alpha 2	-0.569464	0.0650892	0.779595		0.108131
ENSG00000087088	BAX	BCL2-associated X protein	-0.481197	0.0644231	0.779595		0.108131
ENSG00000024862	CCDC28A	coiled-coil domain containing 28A	-0.4241	0.0650895	0.779595		0.108131
ENSG00000023608	SNAPC1	small nuclear RNA activating complex, polypeptide 1, 43kDa	-0.369233	0.0648564	0.779595		0.108131
ENSG00000112531	QKI	QKI, KH domain containing, RNA binding	-0.346719	0.0646022	0.779595		0.108131
ENSG00000259976	RP11-553L6.5		-0.317677	0.0651419	0.779595		0.108131
ENSG00000140564	FURIN	furin (paired basic amino acid cleaving enzyme)	-0.316399	0.0645846	0.779595		0.108131
ENSG00000134323	MYCN	v-myc avian myelocytomatosis viral oncogene neuroblastoma derived homolog	-0.310469	0.0647882	0.779595		0.108131
ENSG00000088305	DNMT3B	DNA (cytosine-5-)-methyltransferase 3 beta	-0.252128	0.0652176	0.779595		0.108131
ENSG00000116977	LGALS8	lectin, galactoside-binding, soluble, 8	-0.251296	0.0648232	0.779595		0.108131
ENSG00000142149	HUNK	hormonally up-regulated Neu-associated kinase	-0.187286	0.0641839	0.779595		0.108131
ENSG00000076321	KLHL20	kelch-like family member 20	-0.159152	0.0641568	0.779595		0.108131
ENSG00000105568	PPP2R1A	protein phosphatase 2, regulatory subunit A, alpha	0.197234	0.0649396	0.779595		0.108131
ENSG00000167515	TRAPPC2L	trafficking protein particle complex 2-like	0.200048	0.0652341	0.779595		0.108131
ENSG00000177875	C12orf68	chromosome 12 open reading frame 68	0.205484	0.065238	0.779595		0.108131
ENSG00000173801	JUP	junction plakoglobin	0.240813	0.0651863	0.779595		0.108131
ENSG00000271976	RP11-884K10.7		0.248393	0.0649967	0.779595		0.108131
ENSG00000119969	HELLS	helicase, lymphoid-specific	0.255199	0.0648386	0.779595		0.108131
ENSG00000159307	SCUBE1	signal peptide, CUB domain, EGF-like 1	0.305574	0.0644076	0.779595		0.108131
ENSG00000104613	INTS10	integrator complex subunit 10	0.409876	0.0649453	0.779595		0.108131
ENSG00000158747	NBL1	neuroblastoma 1, DAN family BMP antagonist	0.465304	0.0648307	0.779595		0.108131
ENSG00000150394	CDH8	cadherin 8, type 2	0.281477	0.0654133	0.781004		0.107347
ENSG00000081181	ARG2	arginase 2	0.255792	0.0655034	0.781395		0.107129
ENSG00000151422	FER	fer (fps/fes related) tyrosine kinase	0.189345	0.065571	0.781517		0.107061
ENSG00000155974	GRIP1	glutamate receptor interacting protein 1	-0.269548	0.0657471	0.781934		0.10683
ENSG00000102316	MAGED2	melanoma antigen family D, 2	-0.151429	0.0657617	0.781934		0.10683
ENSG00000272060	RNA18S5	RNA, 18S ribosomal 5	0.225671	0.0657782	0.781934		0.10683
ENSG00000000457	SCYL3	SCY1-like 3 (S. cerevisiae)	-0.312626	0.0659269	0.782322		0.106614
ENSG00000119537	KDSR	3-ketodihydrosphingosine reductase	-0.214512	0.0661315	0.782322		0.106614
ENSG00000128699	ORMDL1	ORM1-like 1 (S. cerevisiae)	-0.210373	0.0660962	0.782322		0.106614
ENSG00000163697	APBB2	amyloid beta (A4) precursor protein-binding, family B, member 2	0.209989	0.0660749	0.782322		0.106614
ENSG00000119862	LGALSL	lectin, galactoside-binding-like	0.211337	0.065905	0.782322		0.106614
ENSG00000078725	BRINP1	bone morphogenetic protein/retinoic acid inducible neural-specific 1	0.259848	0.0661554	0.782322		0.106614
ENSG00000136110	LECT1	leukocyte cell derived chemotaxin 1	-1.15967	0.0664209	0.784195		0.105576
ENSG00000256576	RP13-977J11.2		-0.649826	0.0664289	0.784195		0.105576
ENSG00000187954	CYHR1	cysteine/histidine-rich 1	0.230849	0.0664983	0.784335		0.105498
ENSG00000131037	EPS8L1	EPS8-like 1	0.28669	0.0666286	0.785191		0.105024
ENSG00000136068	FLNB	filamin B, beta	-0.367462	0.0667251	0.785195		0.105023
ENSG00000162706	CADM3	cell adhesion molecule 3	-0.208307	0.0667441	0.785195		0.105023
ENSG00000198300	PEG3	paternally expressed 3	0.15496	0.0670274	0.786111		0.104516
ENSG00000169710	FASN	fatty acid synthase	0.432363	0.0669863	0.786111		0.104516
ENSG00000184985	SORCS2	sortilin-related VPS10 domain containing receptor 2	0.460088	0.0669366	0.786111		0.104516
ENSG00000111666	CHPT1	choline phosphotransferase 1	0.460368	0.0670529	0.786111		0.104516
ENSG00000183722	LHFP	lipoma HMGIC fusion partner	0.363258	0.0671666	0.786767		0.104154
ENSG00000087510	TFAP2C	transcription factor AP-2 gamma (activating enhancer binding protein 2 gamma)	-1.43674	0.0673226	0.786798		0.104137
ENSG00000100678	SLC8A3	solute carrier family 8 (sodium/calcium exchanger), member 3	-0.274992	0.0674002	0.786798		0.104137
ENSG00000153885	KCTD15	potassium channel tetramerization domain containing 15	0.319725	0.0673936	0.786798		0.104137
ENSG00000173638	SLC19A1	solute carrier family 19 (folate transporter), member 1	0.554995	0.0673267	0.786798		0.104137
ENSG00000169905	TOR1AIP2	torsin A interacting protein 2	-0.2026	0.0677281	0.788598		0.103144
ENSG00000237187	NR2F1-AS1	NR2F1 antisense RNA 1	0.265266	0.067706	0.788598		0.103144
ENSG00000185942	NKAIN3	Na+/K+ transporting ATPase interacting 3	0.371765	0.0676941	0.788598		0.103144
ENSG00000137098	SPAG8	sperm associated antigen 8	-0.473969	0.0679304	0.790278		0.10222
ENSG00000105379	ETFB	electron-transfer-flavoprotein, beta polypeptide	0.370818	0.0680207	0.790653		0.102014
ENSG00000077327	SPAG6	sperm associated antigen 6	-0.644642	0.0682399	0.79118		0.101725
ENSG00000180479	ZNF571	zinc finger protein 571	-0.371677	0.0682463	0.79118		0.101725
ENSG00000181789	COPG1	coatomer protein complex, subunit gamma 1	-0.194042	0.0683564	0.79118		0.101725
ENSG00000102038	SMARCA1	SWI/SNF related, matrix associated, actin dependent regulator of chromatin, subfamily a, member 1	-0.151888	0.0682244	0.79118		0.101725
ENSG00000008735	MAPK8IP2	mitogen-activated protein kinase 8 interacting protein 2	0.178036	0.0683103	0.79118		0.101725
ENSG00000105427	CNFN	cornifelin	-0.965638	0.0684188	0.791231		0.101697
ENSG00000198730	CTR9	CTR9, Paf1/RNA polymerase II complex component	-0.143087	0.0687515	0.794215		0.100062
ENSG00000197380	DACT3	dishevelled-binding antagonist of beta-catenin 3	0.249206	0.0687935	0.794215		0.100062
ENSG00000210191	MT-TL2	mitochondrially encoded tRNA leucine 2 (CUN)	-0.583962	0.0694364	0.79624		0.0989563
ENSG00000110536	PTPMT1	protein tyrosine phosphatase, mitochondrial 1	-0.404573	0.0691687	0.79624		0.0989563
ENSG00000029993	HMGB3	high mobility group box 3	-0.288184	0.0692174	0.79624		0.0989563
ENSG00000238197	PAXBP1-AS1	PAXBP1 antisense RNA 1	-0.258173	0.069366	0.79624		0.0989563
ENSG00000171608	PIK3CD	phosphatidylinositol-4,5-bisphosphate 3-kinase, catalytic subunit delta	0.232688	0.0693311	0.79624		0.0989563
ENSG00000256383	AC020910.2		0.378875	0.0694065	0.79624		0.0989563
ENSG00000186480	INSIG1	insulin induced gene 1	0.414762	0.069288	0.79624		0.0989563
ENSG00000186564	FOXD2	forkhead box D2	0.733512	0.0692333	0.79624		0.0989563
ENSG00000006194	ZNF263	zinc finger protein 263	-0.298081	0.0695571	0.796952		0.0985679
ENSG00000023516	AKAP11	A kinase (PRKA) anchor protein 11	0.150485	0.0696431	0.797267		0.0983961
ENSG00000143643	TTC13	tetratricopeptide repeat domain 13	0.380278	0.0698379	0.798826		0.0975479
ENSG00000197498	RPF2	ribosome production factor 2 homolog (S. cerevisiae)	-0.189377	0.0699232	0.799017		0.0974438
ENSG00000152214	RIT2	Ras-like without CAAX 2	0.835764	0.0699719	0.799017		0.0974438
ENSG00000271009	RP11-346C20.3		-0.753169	0.0701873	0.800274		0.0967611
ENSG00000114790	ARHGEF26	Rho guanine nucleotide exchange factor (GEF) 26	-0.565072	0.0701995	0.800274		0.0967611
ENSG00000048052	HDAC9	histone deacetylase 9	-0.356499	0.0704256	0.80218		0.0957281
ENSG00000197991	PCDH20	protocadherin 20	0.780842	0.0705058	0.802423		0.0955967
ENSG00000123485	HJURP	Holliday junction recognition protein	0.840163	0.0706295	0.80316		0.095198
ENSG00000006757	PNPLA4	patatin-like phospholipase domain containing 4	-0.361453	0.0709012	0.804352		0.0945537
ENSG00000166046	TCP11L2	t-complex 11, testis-specific-like 2	-0.258629	0.0709705	0.804352		0.0945537
ENSG00000260855	RP11-439E19.10		0.556159	0.0708312	0.804352		0.0945537
ENSG00000054598	FOXC1	forkhead box C1	0.649806	0.0709311	0.804352		0.0945537
ENSG00000126603	GLIS2	GLIS family zinc finger 2	0.241003	0.0710321	0.80438		0.0945385
ENSG00000038210	PI4K2B	phosphatidylinositol 4-kinase type 2 beta	-0.734166	0.0712972	0.806453		0.0934211
ENSG00000162670	BRINP3	bone morphogenetic protein/retinoic acid inducible neural-specific 3	-0.435839	0.071387	0.806453		0.0934211
ENSG00000187676	B3GALTL	beta 1,3-galactosyltransferase-like	-0.422583	0.0714884	0.806453		0.0934211
ENSG00000115828	QPCT	glutaminyl-peptide cyclotransferase	-0.420166	0.071511	0.806453		0.0934211
ENSG00000188419	CHM	choroideremia (Rab escort protein 1)	-0.181715	0.0714406	0.806453		0.0934211
ENSG00000141458	NPC1	Niemann-Pick disease, type C1	0.304125	0.0716245	0.807064		0.093092
ENSG00000133121	STARD13	StAR-related lipid transfer (START) domain containing 13	-1.06904	0.0724854	0.807452		0.0928833
ENSG00000132386	SERPINF1	serpin peptidase inhibitor, clade F (alpha-2 antiplasmin, pigment epithelium derived factor), member 1	-0.918787	0.0721671	0.807452		0.0928833
ENSG00000180787	ZFP3	ZFP3 zinc finger protein	-0.698029	0.0718598	0.807452		0.0928833
ENSG00000056972	TRAF3IP2	TRAF3 interacting protein 2	-0.651793	0.0724887	0.807452		0.0928833
ENSG00000154027	AK5	adenylate kinase 5	-0.464005	0.0723235	0.807452		0.0928833
ENSG00000095370	SH2D3C	SH2 domain containing 3C	-0.20459	0.0721601	0.807452		0.0928833
ENSG00000107625	DDX50	DEAD (Asp-Glu-Ala-Asp) box polypeptide 50	-0.18498	0.0717691	0.807452		0.0928833
ENSG00000145687	SSBP2	single-stranded DNA binding protein 2	-0.181045	0.0722757	0.807452		0.0928833
ENSG00000184887	BTBD6	BTB (POZ) domain containing 6	0.259666	0.0721865	0.807452		0.0928833
ENSG00000143801	PSEN2	presenilin 2 (Alzheimer disease 4)	0.262093	0.072224	0.807452		0.0928833
ENSG00000166833	NAV2	neuron navigator 2	0.270404	0.072335	0.807452		0.0928833
ENSG00000145335	SNCA	synuclein, alpha (non A4 component of amyloid precursor)	0.333052	0.0724095	0.807452		0.0928833
ENSG00000108384	RAD51C	RAD51 paralog C	0.382179	0.0722537	0.807452		0.0928833
ENSG00000259802	CTD-2256P15.2		0.496776	0.0720946	0.807452		0.0928833
ENSG00000147003	TMEM27	transmembrane protein 27	0.646663	0.0726044	0.80808		0.0925458
ENSG00000198466	ZNF587	zinc finger protein 587	0.238791	0.0726889	0.80836		0.0923954
ENSG00000007237	GAS7	growth arrest-specific 7	-0.446234	0.0732987	0.812499		0.0901772
ENSG00000160445	ZER1	zyg-11 related, cell cycle regulator	-0.27328	0.0733462	0.812499		0.0901772
ENSG00000143850	PLEKHA6	pleckstrin homology domain containing, family A member 6	-0.246833	0.0734189	0.812499		0.0901772
ENSG00000104412	EMC2	ER membrane protein complex subunit 2	-0.215068	0.0733718	0.812499		0.0901772
ENSG00000185813	PCYT2	phosphate cytidylyltransferase 2, ethanolamine	0.449868	0.0733075	0.812499		0.0901772
ENSG00000234851	RP11-3P17.3		0.572105	0.0732886	0.812499		0.0901772
ENSG00000260831	GHc-362H12.3		-0.448541	0.0734819	0.812536		0.0901575
ENSG00000117614	SYF2	SYF2 pre-mRNA-splicing factor	-0.199386	0.0735888	0.813058		0.0898785
ENSG00000168356	SCN11A	sodium channel, voltage-gated, type XI, alpha subunit	-1.03784	0.0745446	0.814887		0.0889028
ENSG00000176124	DLEU1	deleted in lymphocytic leukemia 1 (non-protein coding)	-0.717791	0.0745174	0.814887		0.0889028
ENSG00000121406	ZNF549	zinc finger protein 549	-0.34603	0.0745824	0.814887		0.0889028
ENSG00000224032	EPB41L4A-AS1	EPB41L4A antisense RNA 1	-0.246088	0.0738284	0.814887		0.0889028
ENSG00000211450	C11orf31	chromosome 11 open reading frame 31	-0.226821	0.0740229	0.814887		0.0889028
ENSG00000240682	ISY1	ISY1 splicing factor homolog (S. cerevisiae)	-0.219145	0.0745918	0.814887		0.0889028
ENSG00000108960	MMD	monocyte to macrophage differentiation-associated	0.220343	0.0739683	0.814887		0.0889028
ENSG00000155368	DBI	diazepam binding inhibitor (GABA receptor modulator, acyl-CoA binding protein)	0.24387	0.0742461	0.814887		0.0889028
ENSG00000132432	SEC61G	Sec61 gamma subunit	0.319867	0.0745656	0.814887		0.0889028
ENSG00000100304	TTLL12	tubulin tyrosine ligase-like family, member 12	0.350201	0.0741947	0.814887		0.0889028
ENSG00000083444	PLOD1	procollagen-lysine, 2-oxoglutarate 5-dioxygenase 1	0.433945	0.0745429	0.814887		0.0889028
ENSG00000079691	LRRC16A	leucine rich repeat containing 16A	0.468402	0.0743367	0.814887		0.0889028
ENSG00000141040	ZNF287	zinc finger protein 287	0.565845	0.0741838	0.814887		0.0889028
ENSG00000008441	NFIX	nuclear factor I/X (CCAAT-binding transcription factor)	1.34009	0.0741301	0.814887		0.0889028
ENSG00000196535	MYO18A	myosin XVIIIA	0.232216	0.0747295	0.815738		0.0884495
ENSG00000124491	F13A1	coagulation factor XIII, A1 polypeptide	-2.17528	0.0756524	0.815758		0.0884388
ENSG00000147174	ACRC	acidic repeat containing	-0.702194	0.0754812	0.815758		0.0884388
ENSG00000128165	ADM2	adrenomedullin 2	-0.673193	0.0759709	0.815758		0.0884388
ENSG00000203867	RBM20	RNA binding motif protein 20	-0.634334	0.0753189	0.815758		0.0884388
ENSG00000226674	TEX41	testis expressed 41 (non-protein coding)	-0.566802	0.0755189	0.815758		0.0884388
ENSG00000136960	ENPP2	ectonucleotide pyrophosphatase/phosphodiesterase 2	-0.520327	0.0763981	0.815758		0.0884388
ENSG00000141433	ADCYAP1	adenylate cyclase activating polypeptide 1 (pituitary)	-0.51445	0.0765058	0.815758		0.0884388
ENSG00000168228	ZCCHC4	zinc finger, CCHC domain containing 4	-0.508765	0.0764916	0.815758		0.0884388
ENSG00000122870	BICC1	bicaudal C homolog 1 (Drosophila)	-0.490934	0.0759687	0.815758		0.0884388
ENSG00000214796	RP11-480I12.5		-0.41999	0.0762085	0.815758		0.0884388
ENSG00000178235	SLITRK1	SLIT and NTRK-like family, member 1	-0.382828	0.0757913	0.815758		0.0884388
ENSG00000163297	ANTXR2	anthrax toxin receptor 2	-0.350493	0.0752654	0.815758		0.0884388
ENSG00000127080	IPPK	inositol 1,3,4,5,6-pentakisphosphate 2-kinase	-0.349538	0.0765278	0.815758		0.0884388
ENSG00000130222	GADD45G	growth arrest and DNA-damage-inducible, gamma	-0.319811	0.0756338	0.815758		0.0884388
ENSG00000204899	MZT1	mitotic spindle organizing protein 1	-0.301436	0.0761289	0.815758		0.0884388
ENSG00000115548	KDM3A	lysine (K)-specific demethylase 3A	-0.278783	0.0757177	0.815758		0.0884388
ENSG00000181450	ZNF678	zinc finger protein 678	-0.211543	0.0762818	0.815758		0.0884388
ENSG00000143753	DEGS1	delta(4)-desaturase, sphingolipid 1	-0.182712	0.0753559	0.815758		0.0884388
ENSG00000083642	PDS5B	PDS5, regulator of cohesion maintenance, homolog B (S. cerevisiae)	-0.161281	0.0765092	0.815758		0.0884388
ENSG00000173473	SMARCC1	SWI/SNF related, matrix associated, actin dependent regulator of chromatin, subfamily c, member 1	-0.156774	0.0759186	0.815758		0.0884388
ENSG00000242265	PEG10	paternally expressed 10	0.220256	0.076081	0.815758		0.0884388
ENSG00000133243	BTBD2	BTB (POZ) domain containing 2	0.282616	0.0759035	0.815758		0.0884388
ENSG00000162434	JAK1	Janus kinase 1	0.292753	0.0756438	0.815758		0.0884388
ENSG00000077463	SIRT6	sirtuin 6	0.318817	0.0752149	0.815758		0.0884388
ENSG00000187091	PLCD1	phospholipase C, delta 1	0.342165	0.0762274	0.815758		0.0884388
ENSG00000213023	SYT3	synaptotagmin III	0.371021	0.0749965	0.815758		0.0884388
ENSG00000226499	RP5-882O7.1		0.751072	0.0753111	0.815758		0.0884388
ENSG00000154146	NRGN	neurogranin (protein kinase C substrate, RC3)	0.785899	0.0748812	0.815758		0.0884388
ENSG00000218672	AC008060.7	HCG2000720; Hypothetical gene supported by AK054822; Uncharacterized protein	1.42935	0.0749507	0.815758		0.0884388
ENSG00000258231	RP11-362K2.2	Protein LOC100506869	1.44522	0.0753649	0.815758		0.0884388
ENSG00000110427	KIAA1549L	KIAA1549-like	-0.321954	0.0766719	0.816017		0.088301
ENSG00000179010	MRFAP1	Morf4 family associated protein 1	-0.139278	0.076671	0.816017		0.088301
ENSG00000198682	PAPSS2	3'-phosphoadenosine 5'-phosphosulfate synthase 2	-1.21107	0.0787448	0.816525		0.0880306
ENSG00000105974	CAV1	caveolin 1, caveolae protein, 22kDa	-1.14193	0.0772794	0.816525		0.0880306
ENSG00000137558	PI15	peptidase inhibitor 15	-0.901516	0.0787569	0.816525		0.0880306
ENSG00000262619	LINC00621	long intergenic non-protein coding RNA 621	-0.750049	0.0782504	0.816525		0.0880306
ENSG00000112379	KIAA1244	KIAA1244	-0.578055	0.078095	0.816525		0.0880306
ENSG00000254615	RP11-395G23.3		-0.537249	0.0776185	0.816525		0.0880306
ENSG00000137968	SLC44A5	solute carrier family 44, member 5	-0.444467	0.0788968	0.816525		0.0880306
ENSG00000179242	CDH4	cadherin 4, type 1, R-cadherin (retinal)	-0.3238	0.0774734	0.816525		0.0880306
ENSG00000177666	PNPLA2	patatin-like phospholipase domain containing 2	-0.32169	0.0789442	0.816525		0.0880306
ENSG00000170791	CHCHD7	coiled-coil-helix-coiled-coil-helix domain containing 7	-0.267085	0.0782868	0.816525		0.0880306
ENSG00000184349	EFNA5	ephrin-A5	-0.248591	0.0783416	0.816525		0.0880306
ENSG00000103150	MLYCD	malonyl-CoA decarboxylase	-0.236695	0.0769118	0.816525		0.0880306
ENSG00000176749	CDK5R1	cyclin-dependent kinase 5, regulatory subunit 1 (p35)	-0.20642	0.0791152	0.816525		0.0880306
ENSG00000164896	FASTK	Fas-activated serine/threonine kinase	-0.197461	0.0787832	0.816525		0.0880306
ENSG00000254004	ZNF260	zinc finger protein 260	-0.18982	0.0776236	0.816525		0.0880306
ENSG00000162819	BROX	BRO1 domain and CAAX motif containing	-0.174551	0.0779304	0.816525		0.0880306
ENSG00000143153	ATP1B1	ATPase, Na+/K+ transporting, beta 1 polypeptide	-0.172348	0.0781588	0.816525		0.0880306
ENSG00000198899	MT-ATP6	mitochondrially encoded ATP synthase 6	-0.170265	0.0773417	0.816525		0.0880306
ENSG00000144224	UBXN4	UBX domain protein 4	-0.147726	0.0773004	0.816525		0.0880306
ENSG00000167325	RRM1	ribonucleotide reductase M1	0.156661	0.0776879	0.816525		0.0880306
ENSG00000108828	VAT1	vesicle amine transport 1	0.158956	0.0790556	0.816525		0.0880306
ENSG00000078902	TOLLIP	toll interacting protein	0.181341	0.0775496	0.816525		0.0880306
ENSG00000146776	ATXN7L1	ataxin 7-like 1	0.197583	0.0774861	0.816525		0.0880306
ENSG00000179115	FARSA	phenylalanyl-tRNA synthetase, alpha subunit	0.197659	0.0782496	0.816525		0.0880306
ENSG00000042753	AP2S1	adaptor-related protein complex 2, sigma 1 subunit	0.206213	0.0788574	0.816525		0.0880306
ENSG00000140105	WARS	tryptophanyl-tRNA synthetase	0.229952	0.0776778	0.816525		0.0880306
ENSG00000160200	CBS	cystathionine-beta-synthase	0.232683	0.0781891	0.816525		0.0880306
ENSG00000085274	MYNN	myoneurin	0.286362	0.0772254	0.816525		0.0880306
ENSG00000175087	PDIK1L	PDLIM1 interacting kinase 1 like	0.294349	0.0776045	0.816525		0.0880306
ENSG00000152782	PANK1	pantothenate kinase 1	0.369814	0.0778045	0.816525		0.0880306
ENSG00000178695	KCTD12	potassium channel tetramerization domain containing 12	0.433012	0.0776786	0.816525		0.0880306
ENSG00000146910	CNPY1	canopy FGF signaling regulator 1	0.443916	0.0790757	0.816525		0.0880306
ENSG00000109686	SH3D19	SH3 domain containing 19	0.45603	0.0780872	0.816525		0.0880306
ENSG00000149548	CCDC15	coiled-coil domain containing 15	0.466193	0.078464	0.816525		0.0880306
ENSG00000273087	RP11-566J3.4		0.520881	0.0781346	0.816525		0.0880306
ENSG00000138092	CENPO	centromere protein O	0.53158	0.0785229	0.816525		0.0880306
ENSG00000269947	RP11-849F2.9		0.61695	0.0779641	0.816525		0.0880306
ENSG00000100526	CDKN3	cyclin-dependent kinase inhibitor 3	0.636711	0.0777664	0.816525		0.0880306
ENSG00000109805	NCAPG	non-SMC condensin I complex, subunit G	0.683592	0.0786429	0.816525		0.0880306
ENSG00000153976	HS3ST3A1	heparan sulfate (glucosamine) 3-O-sulfotransferase 3A1	1.23417	0.0791171	0.816525		0.0880306
ENSG00000182985	CADM1	cell adhesion molecule 1	-0.261986	0.0793185	0.817331		0.087602
ENSG00000158560	DYNC1I1	dynein, cytoplasmic 1, intermediate chain 1	0.236018	0.0793752	0.817331		0.087602
ENSG00000197322	C17orf102	chromosome 17 open reading frame 102	0.963578	0.0793258	0.817331		0.087602
ENSG00000203943	SAMD13	sterile alpha motif domain containing 13	-0.709854	0.0798718	0.820583		0.0858774
ENSG00000170525	PFKFB3	6-phosphofructo-2-kinase/fructose-2,6-biphosphatase 3	-0.251779	0.0798377	0.820583		0.0858774
ENSG00000154319	FAM167A	family with sequence similarity 167, member A	0.414612	0.0797827	0.820583		0.0858774
ENSG00000197782	ZNF780A	zinc finger protein 780A	0.38501	0.0799758	0.821033		0.0856393
ENSG00000149636	DSN1	DSN1, MIS12 kinetochore complex component	0.403182	0.0801395	0.822094		0.0850788
ENSG00000162783	IER5	immediate early response 5	-0.342274	0.0802191	0.822291		0.0849746
ENSG00000213983	AP1G2	adaptor-related protein complex 1, gamma 2 subunit	-0.468122	0.0804463	0.823631		0.0842673
ENSG00000048707	VPS13D	vacuolar protein sorting 13 homolog D (S. cerevisiae)	-0.201488	0.0807126	0.823631		0.0842673
ENSG00000101198	NKAIN4	Na+/K+ transporting ATPase interacting 4	0.203541	0.080551	0.823631		0.0842673
ENSG00000164535	DAGLB	diacylglycerol lipase, beta	0.31633	0.0806544	0.823631		0.0842673
ENSG00000137193	PIM1	pim-1 oncogene	0.574713	0.080504	0.823631		0.0842673
ENSG00000125968	ID1	inhibitor of DNA binding 1, dominant negative helix-loop-helix protein	1.41909	0.0806455	0.823631		0.0842673
ENSG00000134690	CDCA8	cell division cycle associated 8	0.492668	0.080821	0.82412		0.0840096
ENSG00000135525	MAP7	microtubule-associated protein 7	-1.00739	0.0821805	0.824522		0.0837976
ENSG00000173852	DPY19L1	dpy-19-like 1 (C. elegans)	-0.485721	0.0821435	0.824522		0.0837976
ENSG00000177303	CASKIN2	CASK interacting protein 2	-0.476888	0.0812065	0.824522		0.0837976
ENSG00000272619	RP11-563K23.1		-0.460254	0.0814623	0.824522		0.0837976
ENSG00000109944	C11orf63	chromosome 11 open reading frame 63	-0.371062	0.0815863	0.824522		0.0837976
ENSG00000196305	IARS	isoleucyl-tRNA synthetase	-0.280674	0.0818401	0.824522		0.0837976
ENSG00000178996	SNX18	sorting nexin 18	-0.274236	0.0818422	0.824522		0.0837976
ENSG00000169122	FAM110B	family with sequence similarity 110, member B	-0.230577	0.0819712	0.824522		0.0837976
ENSG00000144647	POMGNT2	protein O-linked mannose N-acetylglucosaminyltransferase 2 (beta 1,4-)	-0.225893	0.0816134	0.824522		0.0837976
ENSG00000163468	CCT3	chaperonin containing TCP1, subunit 3 (gamma)	-0.192027	0.0820661	0.824522		0.0837976
ENSG00000147654	EBAG9	estrogen receptor binding site associated, antigen, 9	-0.190925	0.0812013	0.824522		0.0837976
ENSG00000131626	PPFIA1	protein tyrosine phosphatase, receptor type, f polypeptide (PTPRF), interacting protein (liprin), alpha 1	-0.182997	0.082051	0.824522		0.0837976
ENSG00000205763	RP9P	retinitis pigmentosa 9 pseudogene	0.189344	0.0812322	0.824522		0.0837976
ENSG00000149679	CABLES2	Cdk5 and Abl enzyme substrate 2	0.206258	0.0811894	0.824522		0.0837976
ENSG00000125970	RALY	RALY heterogeneous nuclear ribonucleoprotein	0.21856	0.0821494	0.824522		0.0837976
ENSG00000130939	UBE4B	ubiquitination factor E4B	0.218772	0.0812394	0.824522		0.0837976
ENSG00000169641	LUZP1	leucine zipper protein 1	0.223007	0.0820733	0.824522		0.0837976
ENSG00000132142	ACACA	acetyl-CoA carboxylase alpha	0.252979	0.0813641	0.824522		0.0837976
ENSG00000155858	LSM11	LSM11, U7 small nuclear RNA associated	0.281647	0.0822525	0.824522		0.0837976
ENSG00000164104	HMGB2	high mobility group box 2	0.281846	0.0813368	0.824522		0.0837976
ENSG00000167525	PROCA1	protein interacting with cyclin A1	0.447158	0.0819562	0.824522		0.0837976
ENSG00000166971	AKTIP	AKT interacting protein	0.548564	0.0822435	0.824522		0.0837976
ENSG00000049192	ADAMTS6	ADAM metallopeptidase with thrombospondin type 1 motif, 6	0.57915	0.0813302	0.824522		0.0837976
ENSG00000106086	PLEKHA8	pleckstrin homology domain containing, family A (phosphoinositide binding specific) member 8	0.186547	0.0823186	0.824578		0.0837682
ENSG00000164330	EBF1	early B-cell factor 1	0.241056	0.0824169	0.824956		0.083569
ENSG00000159387	IRX6	iroquois homeobox 6	0.633175	0.0826664	0.826846		0.0825755
ENSG00000092964	DPYSL2	dihydropyrimidinase-like 2	0.173089	0.0828394	0.82778		0.0820851
ENSG00000130758	MAP3K10	mitogen-activated protein kinase kinase kinase 10	0.362783	0.0828957	0.82778		0.0820851
ENSG00000257167	TMPO-AS1	TMPO antisense RNA 1	0.729784	0.0829421	0.82778		0.0820851
ENSG00000269837	RP11-15H20.5		-0.28461	0.0832036	0.828569		0.0816714
ENSG00000164116	GUCY1A3	guanylate cyclase 1, soluble, alpha 3	-0.260138	0.0831481	0.828569		0.0816714
ENSG00000149970	CNKSR2	connector enhancer of kinase suppressor of Ras 2	0.25277	0.0832004	0.828569		0.0816714
ENSG00000260563	RP13-516M14.1		0.29526	0.0832876	0.8288		0.0815505
ENSG00000068308	OTUD5	OTU domain containing 5	-0.233999	0.0833829	0.829142		0.0813711
ENSG00000072310	SREBF1	sterol regulatory element binding transcription factor 1	0.555612	0.0834701	0.829404		0.0812338
ENSG00000103534	TMC5	transmembrane channel-like 5	-1.08299	0.0847501	0.829412		0.0812296
ENSG00000232818	RPS2P32	ribosomal protein S2 pseudogene 32	-0.807714	0.0843869	0.829412		0.0812296
ENSG00000212993	POU5F1B	POU class 5 homeobox 1B	-0.658709	0.0838235	0.829412		0.0812296
ENSG00000116962	NID1	nidogen 1	-0.564841	0.0845467	0.829412		0.0812296
ENSG00000137513	NARS2	asparaginyl-tRNA synthetase 2, mitochondrial (putative)	-0.330668	0.0836574	0.829412		0.0812296
ENSG00000151332	MBIP	MAP3K12 binding inhibitory protein 1	-0.30017	0.0848712	0.829412		0.0812296
ENSG00000169621	APLF	aprataxin and PNKP like factor	-0.293504	0.0844993	0.829412		0.0812296
ENSG00000116741	RGS2	regulator of G-protein signaling 2, 24kDa	-0.292299	0.0841195	0.829412		0.0812296
ENSG00000132437	DDC	dopa decarboxylase (aromatic L-amino acid decarboxylase)	-0.243612	0.0845798	0.829412		0.0812296
ENSG00000153574	RPIA	ribose 5-phosphate isomerase A	-0.243495	0.0847552	0.829412		0.0812296
ENSG00000163155	LYSMD1	LysM, putative peptidoglycan-binding, domain containing 1	-0.225063	0.0846722	0.829412		0.0812296
ENSG00000213593	TMX2	thioredoxin-related transmembrane protein 2	-0.177445	0.0840382	0.829412		0.0812296
ENSG00000068912	ERLEC1	endoplasmic reticulum lectin 1	-0.158852	0.0842915	0.829412		0.0812296
ENSG00000102935	ZNF423	zinc finger protein 423	0.233736	0.0848614	0.829412		0.0812296
ENSG00000012660	ELOVL5	ELOVL fatty acid elongase 5	0.237789	0.0843786	0.829412		0.0812296
ENSG00000079482	OPHN1	oligophrenin 1	0.266917	0.0836152	0.829412		0.0812296
ENSG00000064199	SPA17	sperm autoantigenic protein 17	0.276649	0.084675	0.829412		0.0812296
ENSG00000106617	PRKAG2	protein kinase, AMP-activated, gamma 2 non-catalytic subunit	0.359314	0.0839822	0.829412		0.0812296
ENSG00000249784	SCARNA22	small Cajal body-specific RNA 22	0.448886	0.084126	0.829412		0.0812296
ENSG00000175895	PLEKHF2	pleckstrin homology domain containing, family F (with FYVE domain) member 2	0.509183	0.0838865	0.829412		0.0812296
ENSG00000184319	RPL23AP82	ribosomal protein L23a pseudogene 82	0.578573	0.0848358	0.829412		0.0812296
ENSG00000154975	CA10	carbonic anhydrase X	0.80944	0.0840473	0.829412		0.0812296
ENSG00000183578	TNFAIP8L3	tumor necrosis factor, alpha-induced protein 8-like 3	1.1472	0.0839017	0.829412		0.0812296
ENSG00000273075	RP11-122G18.8		-0.650853	0.0849777	0.829857		0.0809966
ENSG00000137185	ZSCAN9	zinc finger and SCAN domain containing 9	-0.181583	0.0851636	0.830482		0.0806698
ENSG00000131747	TOP2A	topoisomerase (DNA) II alpha 170kDa	0.566162	0.0851462	0.830482		0.0806698
ENSG00000180900	SCRIB	scribbled planar cell polarity protein	-0.214805	0.0852648	0.830483		0.0806692
ENSG00000169914	OTUD3	OTU domain containing 3	0.362487	0.0852856	0.830483		0.0806692
ENSG00000106785	TRIM14	tripartite motif containing 14	-0.761262	0.0855334	0.830521		0.0806491
ENSG00000128951	DUT	deoxyuridine triphosphatase	0.157733	0.0854948	0.830521		0.0806491
ENSG00000097021	ACOT7	acyl-CoA thioesterase 7	0.215465	0.0854492	0.830521		0.0806491
ENSG00000076826	CAMSAP3	calmodulin regulated spectrin-associated protein family, member 3	0.216663	0.0853653	0.830521		0.0806491
ENSG00000128652	HOXD3	homeobox D3	-0.891343	0.0857442	0.831754		0.0800051
ENSG00000146950	SHROOM2	shroom family member 2	0.219534	0.0857824	0.831754		0.0800051
ENSG00000116668	SWT1	SWT1 RNA endoribonuclease homolog (S. cerevisiae)	-0.303413	0.0861064	0.834301		0.0786772
ENSG00000182919	C11orf54	chromosome 11 open reading frame 54	-0.246222	0.0862009	0.834407		0.078622
ENSG00000090861	AARS	alanyl-tRNA synthetase	0.226092	0.0862398	0.834407		0.078622
ENSG00000079277	MKNK1	MAP kinase interacting serine/threonine kinase 1	0.413686	0.0863851	0.835219		0.0781994
ENSG00000182796	TMEM198B	transmembrane protein 198B, pseudogene	-0.316417	0.0866776	0.835675		0.0779628
ENSG00000182752	PAPPA	pregnancy-associated plasma protein A, pappalysin 1	-0.271228	0.0866716	0.835675		0.0779628
ENSG00000147050	KDM6A	lysine (K)-specific demethylase 6A	-0.203803	0.0866611	0.835675		0.0779628
ENSG00000122085	MTERFD2	MTERF domain containing 2	-0.19078	0.0865279	0.835675		0.0779628
ENSG00000080561	MID2	midline 2	-0.705296	0.0883265	0.836186		0.0776969
ENSG00000261596	CTB-31N19.3		-0.667963	0.0872345	0.836186		0.0776969
ENSG00000143248	RGS5	regulator of G-protein signaling 5	-0.6272	0.0873231	0.836186		0.0776969
ENSG00000112562	SMOC2	SPARC related modular calcium binding 2	-0.597906	0.08761	0.836186		0.0776969
ENSG00000175832	ETV4	ets variant 4	-0.501862	0.0882433	0.836186		0.0776969
ENSG00000140836	ZFHX3	zinc finger homeobox 3	-0.500293	0.0875223	0.836186		0.0776969
ENSG00000155090	KLF10	Kruppel-like factor 10	-0.418213	0.0872633	0.836186		0.0776969
ENSG00000120334	CENPL	centromere protein L	-0.408135	0.087993	0.836186		0.0776969
ENSG00000164488	DACT2	dishevelled-binding antagonist of beta-catenin 2	-0.392256	0.0872249	0.836186		0.0776969
ENSG00000158427	TMSB15B	thymosin beta 15B	-0.386762	0.0878381	0.836186		0.0776969
ENSG00000205808	PPAPDC2	phosphatidic acid phosphatase type 2 domain containing 2	-0.335507	0.0871074	0.836186		0.0776969
ENSG00000162814	SPATA17	spermatogenesis associated 17	-0.263173	0.088291	0.836186		0.0776969
ENSG00000111596	CNOT2	CCR4-NOT transcription complex, subunit 2	-0.198717	0.0880632	0.836186		0.0776969
ENSG00000105968	H2AFV	H2A histone family, member V	-0.131249	0.0876898	0.836186		0.0776969
ENSG00000101265	RASSF2	Ras association (RalGDS/AF-6) domain family member 2	0.152789	0.0869008	0.836186		0.0776969
ENSG00000147852	VLDLR	very low density lipoprotein receptor	0.229091	0.0874222	0.836186		0.0776969
ENSG00000104356	POP1	processing of precursor 1, ribonuclease P/MRP subunit (S. cerevisiae)	0.276001	0.0874273	0.836186		0.0776969
ENSG00000104976	SNAPC2	small nuclear RNA activating complex, polypeptide 2, 45kDa	0.337033	0.0881397	0.836186		0.0776969
ENSG00000119280	C1orf198	chromosome 1 open reading frame 198	0.343465	0.0877208	0.836186		0.0776969
ENSG00000115129	TP53I3	tumor protein p53 inducible protein 3	0.400902	0.0877267	0.836186		0.0776969
ENSG00000100218	RTDR1	rhabdoid tumor deletion region gene 1	0.540112	0.0883154	0.836186		0.0776969
ENSG00000171970	ZNF57	zinc finger protein 57	0.58133	0.0871643	0.836186		0.0776969
ENSG00000103599	IQCH	IQ motif containing H	0.626143	0.0882738	0.836186		0.0776969
ENSG00000238198	RP11-31F15.2		0.642083	0.0874708	0.836186		0.0776969
ENSG00000266368	RP11-1096G20.5		0.667024	0.0879217	0.836186		0.0776969
ENSG00000170745	KCNS3	potassium voltage-gated channel, delayed-rectifier, subfamily S, member 3	0.816751	0.0873291	0.836186		0.0776969
ENSG00000164898	C7orf55	chromosome 7 open reading frame 55	0.25165	0.08842	0.83649		0.0775394
ENSG00000137944	CCBL2	cysteine conjugate-beta lyase 2	0.193007	0.0886271	0.837616		0.0769551
ENSG00000113205	PCDHB3	protocadherin beta 3	0.356637	0.088662	0.837616		0.0769551
ENSG00000136379	ABHD17C	abhydrolase domain containing 17C	0.150321	0.0888658	0.837798		0.0768606
ENSG00000198589	LRBA	LPS-responsive vesicle trafficking, beach and anchor containing	0.30537	0.0887696	0.837798		0.0768606
ENSG00000140905	GCSH	glycine cleavage system protein H (aminomethyl carrier)	0.947735	0.088826	0.837798		0.0768606
ENSG00000167765	AC018755.1	HCG2008157; Uncharacterized protein; cDNA FLJ30403 fis, clone BRACE2008480	-0.66196	0.0891846	0.838483		0.0765056
ENSG00000272373	ZNF33B		-0.458211	0.0891688	0.838483		0.0765056
ENSG00000144619	CNTN4	contactin 4	0.270341	0.0891445	0.838483		0.0765056
ENSG00000112902	SEMA5A	sema domain, seven thrombospondin repeats (type 1 and type 1-like), transmembrane domain (TM) and short cytoplasmic domain, (semaphorin) 5A	0.287017	0.0890166	0.838483		0.0765056
ENSG00000082269	FAM135A	family with sequence similarity 135, member A	-0.196438	0.0893365	0.839213		0.0761277
ENSG00000166897	ELFN2	extracellular leucine-rich repeat and fibronectin type III domain containing 2	0.221689	0.0894471	0.839213		0.0761277
ENSG00000178053	MLF1	myeloid leukemia factor 1	0.2349	0.0894514	0.839213		0.0761277
ENSG00000183317	EPHA10	EPH receptor A10	0.369865	0.0895087	0.839213		0.0761277
ENSG00000231806	PCAT7	prostate cancer associated transcript 7 (non-protein coding)	-0.276168	0.0897606	0.840283		0.0755746
ENSG00000140416	TPM1	tropomyosin 1 (alpha)	0.208817	0.0898078	0.840283		0.0755746
ENSG00000221838	AP4M1	adaptor-related protein complex 4, mu 1 subunit	0.262532	0.0897855	0.840283		0.0755746
ENSG00000157349	DDX19B	DEAD (Asp-Glu-Ala-Asp) box polypeptide 19B	0.286177	0.0901417	0.842828		0.0742611
ENSG00000187607	ZNF286A	Homo sapiens zinc finger protein 286A (ZNF286A), transcript variant 6, mRNA.	0.274106	0.0903818	0.844493		0.073404
ENSG00000232442	CTD-3184A7.4		0.356819	0.0905386	0.845289		0.0729947
ENSG00000141564	RPTOR	regulatory associated protein of MTOR, complex 1	0.403167	0.0905911	0.845289		0.0729947
ENSG00000019582	CD74	CD74 molecule, major histocompatibility complex, class II invariant chain	-0.748167	0.0907695	0.845354		0.0729615
ENSG00000170561	IRX2	iroquois homeobox 2	-0.148752	0.0908221	0.845354		0.0729615
ENSG00000186073	C15orf41	chromosome 15 open reading frame 41	0.227298	0.0907011	0.845354		0.0729615
ENSG00000233836	RP11-255H23.2		0.440038	0.0908462	0.845354		0.0729615
ENSG00000100842	EFS	embryonal Fyn-associated substrate	-0.459786	0.0911126	0.846676		0.0722829
ENSG00000137947	GTF2B	general transcription factor IIB	-0.30778	0.0910918	0.846676		0.0722829
ENSG00000139323	POC1B	POC1 centriolar protein B	-0.383618	0.09126	0.847468		0.0718769
ENSG00000172059	KLF11	Kruppel-like factor 11	-0.440672	0.0913497	0.847655		0.071781
ENSG00000188803	SHISA6	shisa family member 6	0.457213	0.0914668	0.847655		0.071781
ENSG00000111859	NEDD9	neural precursor cell expressed, developmentally down-regulated 9	0.739671	0.0914479	0.847655		0.071781
ENSG00000163191	S100A11	S100 calcium binding protein A11	-1.99836	0.09166	0.847855		0.0716785
ENSG00000169955	ZNF747	zinc finger protein 747	-0.470953	0.0917702	0.847855		0.0716785
ENSG00000171310	CHST11	carbohydrate (chondroitin 4) sulfotransferase 11	0.229573	0.0917252	0.847855		0.0716785
ENSG00000079150	FKBP7	FK506 binding protein 7	0.334618	0.0917346	0.847855		0.0716785
ENSG00000163873	GRIK3	glutamate receptor, ionotropic, kainate 3	0.42674	0.0917996	0.847855		0.0716785
ENSG00000117479	SLC19A2	solute carrier family 19 (thiamine transporter), member 2	-0.649474	0.0919721	0.848873		0.0711575
ENSG00000188488	SERPINA5	serpin peptidase inhibitor, clade A (alpha-1 antiproteinase, antitrypsin), member 5	-0.94577	0.0926868	0.848996		0.0710946
ENSG00000069869	NEDD4	neural precursor cell expressed, developmentally down-regulated 4, E3 ubiquitin protein ligase	-0.542489	0.0931394	0.848996		0.0710946
ENSG00000189007	ADAT2	adenosine deaminase, tRNA-specific 2	-0.35605	0.0926535	0.848996		0.0710946
ENSG00000215908	CROCCP2	ciliary rootlet coiled-coil, rootletin pseudogene 2	-0.324324	0.0928314	0.848996		0.0710946
ENSG00000179981	TSHZ1	teashirt zinc finger homeobox 1	-0.243967	0.0931108	0.848996		0.0710946
ENSG00000162734	PEA15	phosphoprotein enriched in astrocytes 15	-0.22505	0.0924647	0.848996		0.0710946
ENSG00000172466	ZNF24	zinc finger protein 24	-0.147933	0.0922752	0.848996		0.0710946
ENSG00000130511	SSBP4	single stranded DNA binding protein 4	0.185582	0.0928887	0.848996		0.0710946
ENSG00000072062	PRKACA	protein kinase, cAMP-dependent, catalytic, alpha	0.18778	0.0922446	0.848996		0.0710946
ENSG00000269996	RP11-343N15.5		0.22713	0.0923134	0.848996		0.0710946
ENSG00000183960	KCNH8	potassium voltage-gated channel, subfamily H (eag-related), member 8	0.238732	0.0929218	0.848996		0.0710946
ENSG00000187522	HSPA14	heat shock 70kDa protein 14	0.242077	0.0922785	0.848996		0.0710946
ENSG00000011105	TSPAN9	tetraspanin 9	0.291098	0.0929919	0.848996		0.0710946
ENSG00000264538	SUZ12P		0.300423	0.0929871	0.848996		0.0710946
ENSG00000165644	COMTD1	catechol-O-methyltransferase domain containing 1	0.325075	0.0930161	0.848996		0.0710946
ENSG00000165716	FAM69B	family with sequence similarity 69, member B	0.325972	0.0920597	0.848996		0.0710946
ENSG00000155636	RBM45	RNA binding motif protein 45	0.365199	0.0929059	0.848996		0.0710946
ENSG00000142733	MAP3K6	mitogen-activated protein kinase kinase kinase 6	0.542639	0.0931695	0.848996		0.0710946
ENSG00000121966	CXCR4	chemokine (C-X-C motif) receptor 4	0.662564	0.0926566	0.848996		0.0710946
ENSG00000182022	CHST15	carbohydrate (N-acetylgalactosamine 4-sulfate 6-O) sulfotransferase 15	0.375382	0.0932637	0.849285		0.0709464
ENSG00000104725	NEFL	neurofilament, light polypeptide	0.328086	0.093448	0.850396		0.0703789
ENSG00000138834	MAPK8IP3	mitogen-activated protein kinase 8 interacting protein 3	0.177296	0.0936294	0.850909		0.0701168
ENSG00000198756	COLGALT2	collagen beta(1-O)galactosyltransferase 2	0.431534	0.0936037	0.850909		0.0701168
ENSG00000100439	ABHD4	abhydrolase domain containing 4	-0.492806	0.0938715	0.851215		0.0699608
ENSG00000157429	ZNF19	zinc finger protein 19	-0.335266	0.0939206	0.851215		0.0699608
ENSG00000269834	CTD-3018O17.3		-0.168594	0.0941051	0.851215		0.0699608
ENSG00000109670	FBXW7	F-box and WD repeat domain containing 7, E3 ubiquitin protein ligase	-0.125987	0.0940127	0.851215		0.0699608
ENSG00000078699	CBFA2T2	core-binding factor, runt domain, alpha subunit 2; translocated to, 2	0.165865	0.0941629	0.851215		0.0699608
ENSG00000128059	PPAT	phosphoribosyl pyrophosphate amidotransferase	0.19796	0.0938834	0.851215		0.0699608
ENSG00000111752	PHC1	polyhomeotic homolog 1 (Drosophila)	0.214205	0.0940312	0.851215		0.0699608
ENSG00000099365	STX1B	syntaxin 1B	0.35123	0.0940637	0.851215		0.0699608
ENSG00000160188	RSPH1	radial spoke head 1 homolog (Chlamydomonas)	-0.596255	0.0945873	0.853877		0.0686048
ENSG00000117620	SLC35A3	solute carrier family 35 (UDP-N-acetylglucosamine (UDP-GlcNAc) transporter), member A3	-0.251527	0.0946223	0.853877		0.0686048
ENSG00000173846	PLK3	polo-like kinase 3	0.273328	0.0946454	0.853877		0.0686048
ENSG00000077063	CTTNBP2	cortactin binding protein 2	-0.203305	0.094746	0.854219		0.0684306
ENSG00000164105	SAP30	Sin3A-associated protein, 30kDa	-0.316081	0.0948219	0.854338		0.0683704
ENSG00000065675	PRKCQ	protein kinase C, theta	-1.07419	0.0949161	0.854605		0.0682345
ENSG00000138207	RBP4	retinol binding protein 4, plasma	-0.923363	0.095228	0.854605		0.0682345
ENSG00000169085	C8orf46	chromosome 8 open reading frame 46	-0.560968	0.095187	0.854605		0.0682345
ENSG00000143315	PIGM	phosphatidylinositol glycan anchor biosynthesis, class M	-0.181133	0.0952077	0.854605		0.0682345
ENSG00000120137	PANK3	pantothenate kinase 3	0.149206	0.0950746	0.854605		0.0682345
ENSG00000085514	PILRA	paired immunoglobin-like type 2 receptor alpha	0.936981	0.0951281	0.854605		0.0682345
ENSG00000188906	LRRK2	leucine-rich repeat kinase 2	-1.05898	0.0961644	0.855315		0.0678737
ENSG00000115380	EFEMP1	EGF containing fibulin-like extracellular matrix protein 1	-0.718044	0.0962383	0.855315		0.0678737
ENSG00000173404	INSM1	insulinoma-associated 1	-0.59309	0.0956239	0.855315		0.0678737
ENSG00000198948	MFAP3L	microfibrillar-associated protein 3-like	-0.485633	0.0957592	0.855315		0.0678737
ENSG00000163689	C3orf67	chromosome 3 open reading frame 67	-0.42709	0.0980069	0.855315		0.0678737
ENSG00000188011	CXXC11	CXXC finger protein 11	-0.362679	0.0955269	0.855315		0.0678737
ENSG00000155760	FZD7	frizzled family receptor 7	-0.345238	0.0963312	0.855315		0.0678737
ENSG00000075711	DLG1	discs, large homolog 1 (Drosophila)	-0.320825	0.0977393	0.855315		0.0678737
ENSG00000163795	ZNF513	zinc finger protein 513	-0.319719	0.0979728	0.855315		0.0678737
ENSG00000146243	IRAK1BP1	interleukin-1 receptor-associated kinase 1 binding protein 1	-0.307504	0.0979764	0.855315		0.0678737
ENSG00000120158	RCL1	RNA terminal phosphate cyclase-like 1	-0.306724	0.0959094	0.855315		0.0678737
ENSG00000120093	HOXB3	homeobox B3	-0.286005	0.097919	0.855315		0.0678737
ENSG00000145391	SETD7	SET domain containing (lysine methyltransferase) 7	-0.217973	0.0962041	0.855315		0.0678737
ENSG00000138386	NAB1	NGFI-A binding protein 1 (EGR1 binding protein 1)	-0.209182	0.0964172	0.855315		0.0678737
ENSG00000136451	VEZF1	vascular endothelial zinc finger 1	-0.167085	0.0968685	0.855315		0.0678737
ENSG00000181588	MEX3D	mex-3 RNA binding family member D	-0.154702	0.0963233	0.855315		0.0678737
ENSG00000154447	SH3RF1	SH3 domain containing ring finger 1	-0.154213	0.0969328	0.855315		0.0678737
ENSG00000118900	UBN1	ubinuclein 1	-0.124833	0.0968522	0.855315		0.0678737
ENSG00000087470	DNM1L	dynamin 1-like	0.133503	0.0968732	0.855315		0.0678737
ENSG00000134874	DZIP1	DAZ interacting zinc finger protein 1	0.134446	0.0956882	0.855315		0.0678737
ENSG00000185219	ZNF445	zinc finger protein 445	0.150279	0.0979074	0.855315		0.0678737
ENSG00000006704	GTF2IRD1	GTF2I repeat domain containing 1	0.16026	0.0977399	0.855315		0.0678737
ENSG00000134324	LPIN1	lipin 1	0.179974	0.0978407	0.855315		0.0678737
ENSG00000116670	MAD2L2	MAD2 mitotic arrest deficient-like 2 (yeast)	0.188714	0.0977473	0.855315		0.0678737
ENSG00000135144	DTX1	deltex homolog 1 (Drosophila)	0.220092	0.0968618	0.855315		0.0678737
ENSG00000114544	SLC41A3	solute carrier family 41, member 3	0.236585	0.0969865	0.855315		0.0678737
ENSG00000100075	SLC25A1	solute carrier family 25 (mitochondrial carrier; citrate transporter), member 1	0.251663	0.0969684	0.855315		0.0678737
ENSG00000115317	HTRA2	HtrA serine peptidase 2	0.307481	0.0975595	0.855315		0.0678737
ENSG00000163013	FBXO41	F-box protein 41	0.308899	0.0978368	0.855315		0.0678737
ENSG00000167487	KLHL26	kelch-like family member 26	0.3125	0.0958783	0.855315		0.0678737
ENSG00000185386	MAPK11	mitogen-activated protein kinase 11	0.316686	0.0964957	0.855315		0.0678737
ENSG00000120833	SOCS2	suppressor of cytokine signaling 2	0.355148	0.0973419	0.855315		0.0678737
ENSG00000148411	NACC2	NACC family member 2, BEN and BTB (POZ) domain containing	0.367351	0.0974097	0.855315		0.0678737
ENSG00000141441	GAREM	GRB2 associated, regulator of MAPK1	0.375954	0.0979446	0.855315		0.0678737
ENSG00000138771	SHROOM3	shroom family member 3	0.397556	0.0972585	0.855315		0.0678737
ENSG00000136371	MTHFS	5,10-methenyltetrahydrofolate synthetase (5-formyltetrahydrofolate cyclo-ligase)	0.399361	0.0958233	0.855315		0.0678737
ENSG00000130733	YIPF2	Yip1 domain family, member 2	0.45588	0.0966115	0.855315		0.0678737
ENSG00000225889	AC074289.1		0.488614	0.0978253	0.855315		0.0678737
ENSG00000157470	FAM81A	family with sequence similarity 81, member A	0.508824	0.0971544	0.855315		0.0678737
ENSG00000214491	SEC14L6	SEC14-like 6 (S. cerevisiae)	0.548208	0.0966296	0.855315		0.0678737
ENSG00000214140	PRCD	progressive rod-cone degeneration	0.639465	0.0977597	0.855315		0.0678737
ENSG00000272308	RP11-231G3.1		0.644945	0.0957111	0.855315		0.0678737
ENSG00000141337	ARSG	arylsulfatase G	0.878238	0.0970987	0.855315		0.0678737
ENSG00000139263	LRIG3	leucine-rich repeats and immunoglobulin-like domains 3	0.729139	0.0982917	0.857252		0.0668916
ENSG00000121410	A1BG	alpha-1-B glycoprotein	-0.516589	0.0983787	0.857462		0.0667851
ENSG00000082556	OPRK1	opioid receptor, kappa 1	-0.545105	0.0992014	0.857834		0.0665967
ENSG00000155016	CYP2U1	cytochrome P450, family 2, subfamily U, polypeptide 1	-0.40247	0.0994236	0.857834		0.0665967
ENSG00000117868	ESYT2	extended synaptotagmin-like protein 2	-0.263657	0.0990123	0.857834		0.0665967
ENSG00000114019	AMOTL2	angiomotin like 2	-0.210742	0.0985946	0.857834		0.0665967
ENSG00000144451	SPAG16	sperm associated antigen 16	-0.185664	0.0991027	0.857834		0.0665967
ENSG00000067141	NEO1	neogenin 1	-0.128062	0.0994784	0.857834		0.0665967
ENSG00000166170	BAG5	BCL2-associated athanogene 5	0.160269	0.0993854	0.857834		0.0665967
ENSG00000089159	PXN	paxillin	0.181274	0.0989083	0.857834		0.0665967
ENSG00000156050	FAM161B	family with sequence similarity 161, member B	0.259384	0.0993369	0.857834		0.0665967
ENSG00000137124	ALDH1B1	aldehyde dehydrogenase 1 family, member B1	0.287631	0.0994627	0.857834		0.0665967
ENSG00000169047	IRS1	insulin receptor substrate 1	0.296455	0.0994919	0.857834		0.0665967
ENSG00000168209	DDIT4	DNA-damage-inducible transcript 4	0.326151	0.0985761	0.857834		0.0665967
ENSG00000130822	PNCK	pregnancy up-regulated nonubiquitous CaM kinase	0.344633	0.0990156	0.857834		0.0665967
ENSG00000165959	CLMN	calmin (calponin-like, transmembrane)	0.390955	0.0986786	0.857834		0.0665967
ENSG00000230148	HOXB-AS1	HOXB cluster antisense RNA 1	0.413781	0.0990028	0.857834		0.0665967
ENSG00000166803	KIAA0101	KIAA0101	0.927303	0.099456	0.857834		0.0665967
ENSG00000065717	TLE2	transducin-like enhancer of split 2 (E(sp1) homolog, Drosophila)	0.946605	0.0990311	0.857834		0.0665967
ENSG00000141013	GAS8	growth arrest-specific 8	-0.316901	0.099564	0.857913		0.0665566
ENSG00000196277	GRM7	glutamate receptor, metabotropic 7	0.624403	0.0996497	0.858109		0.0664576
ENSG00000105976	MET	met proto-oncogene	0.331411	0.0997382	0.858328		0.0663468
ENSG00000214029	ZNF891	zinc finger protein 891	0.391406	0.0999642	0.85973		0.065638
ENSG00000205250	E2F4	E2F transcription factor 4, p107/p130-binding	-0.273885	0.100091	0.859732		0.0656371
ENSG00000158106	RHPN1	rhophilin, Rho GTPase binding protein 1	0.616864	0.100076	0.859732		0.0656371
ENSG00000185668	POU3F1	POU class 3 homeobox 1	-0.38912	0.100378	0.86003		0.0654864
ENSG00000165966	PDZRN4	PDZ domain containing ring finger 4	-0.276296	0.10025	0.86003		0.0654864
ENSG00000178307	TMEM11	transmembrane protein 11	-0.187814	0.100369	0.86003		0.0654864
ENSG00000129103	SUMF2	sulfatase modifying factor 2	0.200579	0.100312	0.86003		0.0654864
ENSG00000130529	TRPM4	transient receptor potential cation channel, subfamily M, member 4	0.285125	0.100522	0.860722		0.065137
ENSG00000174951	FUT1	fucosyltransferase 1 (galactoside 2-alpha-L-fucosyltransferase, H blood group)	-0.559549	0.101189	0.862765		0.0641077
ENSG00000110328	GALNT18	UDP-N-acetyl-alpha-D-galactosamine:polypeptide N-acetylgalactosaminyltransferase 18	-0.499743	0.101051	0.862765		0.0641077
ENSG00000086619	ERO1LB	ERO1-like beta (S. cerevisiae)	-0.406035	0.100933	0.862765		0.0641077
ENSG00000122042	UBL3	ubiquitin-like 3	-0.155717	0.101204	0.862765		0.0641077
ENSG00000136156	ITM2B	integral membrane protein 2B	-0.125696	0.101085	0.862765		0.0641077
ENSG00000106992	AK1	adenylate kinase 1	0.209851	0.100852	0.862765		0.0641077
ENSG00000176533	GNG7	guanine nucleotide binding protein (G protein), gamma 7	0.271626	0.101167	0.862765		0.0641077
ENSG00000176225	RTTN	rotatin	-0.818728	0.102608	0.86308		0.0639491
ENSG00000177058	SLC38A9	solute carrier family 38, member 9	-0.457217	0.102685	0.86308		0.0639491
ENSG00000174482	LINGO2	leucine rich repeat and Ig domain containing 2	-0.280018	0.101808	0.86308		0.0639491
ENSG00000232044	LINC01105	long intergenic non-protein coding RNA 1105	-0.276272	0.101623	0.86308		0.0639491
ENSG00000139826	ABHD13	abhydrolase domain containing 13	-0.259487	0.102234	0.86308		0.0639491
ENSG00000197121	PGAP1	post-GPI attachment to proteins 1	-0.255649	0.102087	0.86308		0.0639491
ENSG00000212747	FAM127C	family with sequence similarity 127, member C	-0.239484	0.101825	0.86308		0.0639491
ENSG00000143222	UFC1	ubiquitin-fold modifier conjugating enzyme 1	-0.194932	0.102723	0.86308		0.0639491
ENSG00000198315	ZKSCAN8	zinc finger with KRAB and SCAN domains 8	-0.182916	0.101339	0.86308		0.0639491
ENSG00000166562	SEC11C	SEC11 homolog C (S. cerevisiae)	-0.160467	0.101588	0.86308		0.0639491
ENSG00000047410	TPR	translocated promoter region, nuclear basket protein	-0.159321	0.102104	0.86308		0.0639491
ENSG00000032219	ARID4A	AT rich interactive domain 4A (RBP1-like)	-0.120551	0.101896	0.86308		0.0639491
ENSG00000133318	RTN3	reticulon 3	0.123665	0.102241	0.86308		0.0639491
ENSG00000144746	ARL6IP5	ADP-ribosylation-like factor 6 interacting protein 5	0.132545	0.101525	0.86308		0.0639491
ENSG00000070367	EXOC5	exocyst complex component 5	0.133595	0.102626	0.86308		0.0639491
ENSG00000183186	C2CD4C	C2 calcium-dependent domain containing 4C	0.188914	0.102116	0.86308		0.0639491
ENSG00000128203	ASPHD2	aspartate beta-hydroxylase domain containing 2	0.215506	0.102531	0.86308		0.0639491
ENSG00000109576	AADAT	aminoadipate aminotransferase	0.347646	0.102436	0.86308		0.0639491
ENSG00000167074	TEF	thyrotrophic embryonic factor	0.379472	0.102825	0.86308		0.0639491
ENSG00000184611	KCNH7	potassium voltage-gated channel, subfamily H (eag-related), member 7	0.4648	0.101926	0.86308		0.0639491
ENSG00000204052	LRRC73	leucine rich repeat containing 73	0.489668	0.102798	0.86308		0.0639491
ENSG00000153404	PLEKHG4B	pleckstrin homology domain containing, family G (with RhoGef domain) member 4B	0.5375	0.101571	0.86308		0.0639491
ENSG00000247095	MIR210HG	MIR210 host gene (non-protein coding)	0.713917	0.102263	0.86308		0.0639491
ENSG00000204603	RP11-638F5.1		0.862759	0.101533	0.86308		0.0639491
ENSG00000198121	LPAR1	lysophosphatidic acid receptor 1	1.01058	0.102422	0.86308		0.0639491
ENSG00000159069	FBXW5	F-box and WD repeat domain containing 5	0.286165	0.102997	0.863993		0.0634898
ENSG00000068024	HDAC4	histone deacetylase 4	0.222132	0.103134	0.864437		0.0632668
ENSG00000161714	PLCD3	phospholipase C, delta 3	0.605091	0.103177	0.864437		0.0632668
ENSG00000105865	DUS4L	dihydrouridine synthase 4-like (S. cerevisiae)	-0.227877	0.103387	0.865655		0.0626552
ENSG00000144893	MED12L	mediator complex subunit 12-like	0.252378	0.103449	0.865655		0.0626552
ENSG00000116014	KISS1R	KISS1 receptor	0.80963	0.103678	0.867039		0.0619612
ENSG00000130158	DOCK6	dedicator of cytokinesis 6	0.507435	0.103838	0.867842		0.0615592
ENSG00000141668	CBLN2	cerebellin 2 precursor	-0.228186	0.104085	0.869373		0.0607938
ENSG00000130528	HRC	histidine rich calcium binding protein	-0.76696	0.104294	0.869718		0.0606217
ENSG00000128242	GAL3ST1	galactose-3-O-sulfotransferase 1	-0.523126	0.104454	0.869718		0.0606217
ENSG00000177839	PCDHB9	protocadherin beta 9	-0.296681	0.104509	0.869718		0.0606217
ENSG00000256771	ZNF253	zinc finger protein 253	-0.202884	0.104395	0.869718		0.0606217
ENSG00000116199	FAM20B	family with sequence similarity 20, member B	-0.181264	0.104404	0.869718		0.0606217
ENSG00000197238	HIST1H4J	histone cluster 1, H4j	0.509288	0.104419	0.869718		0.0606217
ENSG00000163913	IFT122	intraflagellar transport 122 homolog (Chlamydomonas)	0.236952	0.104654	0.870393		0.0602845
ENSG00000125703	ATG4C	autophagy related 4C, cysteine peptidase	-0.406546	0.105156	0.87091		0.0600268
ENSG00000114062	UBE3A	ubiquitin protein ligase E3A	-0.134065	0.104965	0.87091		0.0600268
ENSG00000117450	PRDX1	peroxiredoxin 1	0.154707	0.105024	0.87091		0.0600268
ENSG00000168461	RAB31	RAB31, member RAS oncogene family	0.19589	0.105124	0.87091		0.0600268
ENSG00000133935	C14orf1	chromosome 14 open reading frame 1	0.255047	0.10503	0.87091		0.0600268
ENSG00000180730	SHISA2	shisa family member 2	0.588837	0.105091	0.87091		0.0600268
ENSG00000139865	TTC6	tetratricopeptide repeat domain 6	0.835677	0.105164	0.87091		0.0600268
ENSG00000100379	KCTD17	potassium channel tetramerization domain containing 17	0.209292	0.105346	0.871891		0.0595377
ENSG00000137216	TMEM63B	transmembrane protein 63B	0.38229	0.105494	0.872583		0.0591931
ENSG00000100299	ARSA	arylsulfatase A	-0.583809	0.105711	0.873288		0.0588427
ENSG00000048342	CC2D2A	coiled-coil and C2 domain containing 2A	-0.247559	0.105836	0.873288		0.0588427
ENSG00000182093	WRB	tryptophan rich basic protein	-0.154803	0.105816	0.873288		0.0588427
ENSG00000099284	H2AFY2	H2A histone family, member Y2	0.213909	0.105753	0.873288		0.0588427
ENSG00000198937	CCDC167	coiled-coil domain containing 167	0.218943	0.106058	0.874066		0.0584555
ENSG00000150457	LATS2	large tumor suppressor kinase 2	0.230003	0.106024	0.874066		0.0584555
ENSG00000005801	ZNF195	zinc finger protein 195	-0.208688	0.106195	0.874109		0.0584343
ENSG00000048544	MRPS10	mitochondrial ribosomal protein S10	-0.164996	0.106366	0.874109		0.0584343
ENSG00000224531	SMIM13	small integral membrane protein 13	0.163904	0.106233	0.874109		0.0584343
ENSG00000136267	DGKB	diacylglycerol kinase, beta 90kDa	0.442969	0.106302	0.874109		0.0584343
ENSG00000114757	PEX5L	peroxisomal biogenesis factor 5-like	0.536085	0.106448	0.874109		0.0584343
ENSG00000137261	KIAA0319	KIAA0319	0.581808	0.106385	0.874109		0.0584343
ENSG00000100321	SYNGR1	synaptogyrin 1	0.212197	0.106622	0.874595		0.0581929
ENSG00000226287	TMEM191A	transmembrane protein 191A (pseudogene)	0.605141	0.106636	0.874595		0.0581929
ENSG00000171453	POLR1C	polymerase (RNA) I polypeptide C, 30kDa	-0.289278	0.106712	0.874696		0.058143
ENSG00000188641	DPYD	dihydropyrimidine dehydrogenase	-0.446139	0.106811	0.874975		0.0580044
ENSG00000253230	LINC00599	long intergenic non-protein coding RNA 599	0.269456	0.106905	0.875222		0.057882
ENSG00000184672	RALYL	RALY RNA binding protein-like	-0.394418	0.107078	0.875586		0.0577013
ENSG00000010256	UQCRC1	ubiquinol-cytochrome c reductase core protein I	0.19963	0.107075	0.875586		0.0577013
ENSG00000179041	RRS1	RRS1 ribosome biogenesis regulator homolog (S. cerevisiae)	-0.345446	0.10722	0.876219		0.0573871
ENSG00000171456	ASXL1	additional sex combs like 1 (Drosophila)	-0.227654	0.107445	0.877006		0.0569975
ENSG00000140299	BNIP2	BCL2/adenovirus E1B 19kDa interacting protein 2	-0.209069	0.107395	0.877006		0.0569975
ENSG00000162755	KLHDC9	kelch domain containing 9	-0.304379	0.107546	0.877286		0.0568589
ENSG00000126524	SBDS	Shwachman-Bodian-Diamond syndrome	-0.188631	0.107737	0.877286		0.0568589
ENSG00000126067	PSMB2	proteasome (prosome, macropain) subunit, beta type, 2	-0.159695	0.107655	0.877286		0.0568589
ENSG00000149798	CDC42EP2	CDC42 effector protein (Rho GTPase binding) 2	0.480369	0.107676	0.877286		0.0568589
ENSG00000168924	LETM1	leucine zipper-EF-hand containing transmembrane protein 1	0.188334	0.107815	0.877401		0.056802
ENSG00000159445	THEM4	thioesterase superfamily member 4	-0.168813	0.107912	0.877662		0.0566725
ENSG00000253251	CTC-534A2.2	CDNA FLJ26957 fis, clone SLV00486; Uncharacterized protein	0.444115	0.107981	0.877696		0.0566558
ENSG00000132002	DNAJB1	DnaJ (Hsp40) homolog, subfamily B, member 1	0.152994	0.108091	0.878066		0.0564727
ENSG00000183963	SMTN	smoothelin	0.523383	0.108283	0.879109		0.0559572
ENSG00000171566	PLRG1	pleiotropic regulator 1	-0.168232	0.108542	0.879323		0.0558518
ENSG00000117461	PIK3R3	phosphoinositide-3-kinase, regulatory subunit 3 (gamma)	0.131183	0.108568	0.879323		0.0558518
ENSG00000168118	RAB4A	RAB4A, member RAS oncogene family	0.169149	0.108506	0.879323		0.0558518
ENSG00000167992	VWCE	von Willebrand factor C and EGF domains	0.572264	0.108481	0.879323		0.0558518
ENSG00000173894	CBX2	chromobox homolog 2	-0.283767	0.108978	0.88085		0.0550979
ENSG00000183283	DAZAP2	DAZ associated protein 2	-0.155462	0.109003	0.88085		0.0550979
ENSG00000160392	C19orf47	chromosome 19 open reading frame 47	0.272292	0.108875	0.88085		0.0550979
ENSG00000186897	C1QL4	complement component 1, q subcomponent-like 4	0.307342	0.109015	0.88085		0.0550979
ENSG00000243710	WDR65	WD repeat domain 65	-0.986156	0.110019	0.881899		0.0545813
ENSG00000145808	ADAMTS19	ADAM metallopeptidase with thrombospondin type 1 motif, 19	-0.875643	0.109439	0.881899		0.0545813
ENSG00000110108	TMEM109	transmembrane protein 109	-0.405846	0.110131	0.881899		0.0545813
ENSG00000074527	NTN4	netrin 4	-0.358516	0.109403	0.881899		0.0545813
ENSG00000143469	SYT14	synaptotagmin XIV	-0.327346	0.109349	0.881899		0.0545813
ENSG00000129295	LRRC6	leucine rich repeat containing 6	-0.292223	0.110013	0.881899		0.0545813
ENSG00000102103	PQBP1	polyglutamine binding protein 1	-0.267979	0.110125	0.881899		0.0545813
ENSG00000147100	SLC16A2	solute carrier family 16, member 2 (thyroid hormone transporter)	-0.203453	0.109618	0.881899		0.0545813
ENSG00000133398	MED10	mediator complex subunit 10	-0.185018	0.109735	0.881899		0.0545813
ENSG00000155229	MMS19	MMS19 nucleotide excision repair homolog (S. cerevisiae)	0.152326	0.110181	0.881899		0.0545813
ENSG00000082497	SERTAD4	SERTA domain containing 4	0.167614	0.109623	0.881899		0.0545813
ENSG00000099901	RANBP1	RAN binding protein 1	0.191558	0.110058	0.881899		0.0545813
ENSG00000197381	ADARB1	adenosine deaminase, RNA-specific, B1	0.331934	0.109315	0.881899		0.0545813
ENSG00000235597	LINC01102	long intergenic non-protein coding RNA 1102	0.467962	0.109813	0.881899		0.0545813
ENSG00000106571	GLI3	GLI family zinc finger 3	0.527785	0.10974	0.881899		0.0545813
ENSG00000100867	DHRS2	dehydrogenase/reductase (SDR family) member 2	1.15077	0.109619	0.881899		0.0545813
ENSG00000174453	VWC2L	von Willebrand factor C domain containing protein 2-like	-0.52827	0.110411	0.883223		0.0539297
ENSG00000147231	CXorf57	chromosome X open reading frame 57	-0.283901	0.110962	0.884512		0.0532965
ENSG00000145331	TRMT10A	tRNA methyltransferase 10 homolog A (S. cerevisiae)	-0.208348	0.110856	0.884512		0.0532965
ENSG00000124098	FAM210B	family with sequence similarity 210, member B	-0.164038	0.110693	0.884512		0.0532965
ENSG00000198799	LRIG2	leucine-rich repeats and immunoglobulin-like domains 2	0.19657	0.110821	0.884512		0.0532965
ENSG00000166352	C11orf74	chromosome 11 open reading frame 74	0.233563	0.110813	0.884512		0.0532965
ENSG00000185133	INPP5J	inositol polyphosphate-5-phosphatase J	0.434465	0.110931	0.884512		0.0532965
ENSG00000130540	SULT4A1	sulfotransferase family 4A, member 1	0.201207	0.111196	0.885864		0.052633
ENSG00000196458	ZNF605	zinc finger protein 605	-0.268181	0.11133	0.886175		0.0524806
ENSG00000100523	DDHD1	DDHD domain containing 1	0.201875	0.111496	0.886175		0.0524806
ENSG00000169519	METTL15	methyltransferase like 15	0.263485	0.111461	0.886175		0.0524806
ENSG00000214013	GANC	glucosidase, alpha; neutral C	0.513282	0.111452	0.886175		0.0524806
ENSG00000139329	LUM	lumican	-1.37845	0.113884	0.887335		0.0519126
ENSG00000151023	ENKUR	enkurin, TRPC channel interacting protein	-0.891985	0.114008	0.887335		0.0519126
ENSG00000265579	RP11-713C5.1		-0.565683	0.113797	0.887335		0.0519126
ENSG00000114200	BCHE	butyrylcholinesterase	-0.548839	0.112141	0.887335		0.0519126
ENSG00000049246	PER3	period circadian clock 3	-0.523726	0.113607	0.887335		0.0519126
ENSG00000156804	FBXO32	F-box protein 32	-0.340182	0.114102	0.887335		0.0519126
ENSG00000109586	GALNT7	UDP-N-acetyl-alpha-D-galactosamine:polypeptide N-acetylgalactosaminyltransferase 7 (GalNAc-T7)	-0.337156	0.113211	0.887335		0.0519126
ENSG00000267957	RP11-178G16.4		-0.290909	0.114075	0.887335		0.0519126
ENSG00000105856	HBP1	HMG-box transcription factor 1	-0.277258	0.112966	0.887335		0.0519126
ENSG00000255823	MTRNR2L8	MT-RNR2-like 8	-0.273746	0.112618	0.887335		0.0519126
ENSG00000088727	KIF9	kinesin family member 9	-0.250319	0.112116	0.887335		0.0519126
ENSG00000165275	TRMT10B	tRNA methyltransferase 10 homolog B (S. cerevisiae)	-0.235227	0.111924	0.887335		0.0519126
ENSG00000163636	PSMD6	proteasome (prosome, macropain) 26S subunit, non-ATPase, 6	-0.195146	0.113922	0.887335		0.0519126
ENSG00000165389	SPTSSA	serine palmitoyltransferase, small subunit A	-0.155334	0.112553	0.887335		0.0519126
ENSG00000143322	ABL2	c-abl oncogene 2, non-receptor tyrosine kinase	-0.133759	0.113402	0.887335		0.0519126
ENSG00000138175	ARL3	ADP-ribosylation factor-like 3	0.126825	0.113708	0.887335		0.0519126
ENSG00000101782	RIOK3	RIO kinase 3	0.127282	0.1127	0.887335		0.0519126
ENSG00000100154	TTC28	tetratricopeptide repeat domain 28	0.133449	0.111851	0.887335		0.0519126
ENSG00000142230	SAE1	SUMO1 activating enzyme subunit 1	0.143114	0.113396	0.887335		0.0519126
ENSG00000133030	MPRIP	myosin phosphatase Rho interacting protein	0.147233	0.113844	0.887335		0.0519126
ENSG00000124702	KLHDC3	kelch domain containing 3	0.160728	0.113239	0.887335		0.0519126
ENSG00000183207	RUVBL2	RuvB-like AAA ATPase 2	0.187271	0.11231	0.887335		0.0519126
ENSG00000105136	ZNF419	zinc finger protein 419	0.20027	0.114117	0.887335		0.0519126
ENSG00000168310	IRF2	interferon regulatory factor 2	0.222331	0.113679	0.887335		0.0519126
ENSG00000116983	HPCAL4	hippocalcin like 4	0.232756	0.113051	0.887335		0.0519126
ENSG00000166171	DPCD	deleted in primary ciliary dyskinesia homolog (mouse)	0.242263	0.112958	0.887335		0.0519126
ENSG00000163344	PMVK	phosphomevalonate kinase	0.273313	0.11259	0.887335		0.0519126
ENSG00000105085	MED26	mediator complex subunit 26	0.288749	0.112602	0.887335		0.0519126
ENSG00000121988	ZRANB3	zinc finger, RAN-binding domain containing 3	0.297629	0.113831	0.887335		0.0519126
ENSG00000184678	HIST2H2BE	histone cluster 2, H2be	0.322891	0.113622	0.887335		0.0519126
ENSG00000162972	C2orf47	chromosome 2 open reading frame 47	0.351792	0.11234	0.887335		0.0519126
ENSG00000068489	PRR11	proline rich 11	0.391571	0.11289	0.887335		0.0519126
ENSG00000171462	DLK2	delta-like 2 homolog (Drosophila)	0.391771	0.112665	0.887335		0.0519126
ENSG00000174669	SLC29A2	solute carrier family 29 (equilibrative nucleoside transporter), member 2	0.406116	0.114045	0.887335		0.0519126
ENSG00000153993	SEMA3D	sema domain, immunoglobulin domain (Ig), short basic domain, secreted, (semaphorin) 3D	0.470468	0.111763	0.887335		0.0519126
ENSG00000164329	PAPD4	PAP associated domain containing 4	0.486074	0.112872	0.887335		0.0519126
ENSG00000236941	RP11-366M4.8		0.645191	0.113679	0.887335		0.0519126
ENSG00000171408	PDE7B	phosphodiesterase 7B	1.31158	0.113213	0.887335		0.0519126
ENSG00000133641	C12orf29	chromosome 12 open reading frame 29	-0.33677	0.114316	0.888379		0.0514016
ENSG00000148396	SEC16A	SEC16 homolog A (S. cerevisiae)	0.266486	0.114418	0.888667		0.0512612
ENSG00000242686	RP11-1191J2.2		-0.575413	0.114717	0.889884		0.0506665
ENSG00000121957	GPSM2	G-protein signaling modulator 2	-0.252959	0.114784	0.889884		0.0506665
ENSG00000101384	JAG1	jagged 1	0.398402	0.114674	0.889884		0.0506665
ENSG00000143479	DYRK3	dual-specificity tyrosine-(Y)-phosphorylation regulated kinase 3	0.449949	0.114836	0.889884		0.0506665
ENSG00000075336	TIMM21	translocase of inner mitochondrial membrane 21 homolog (yeast)	-0.222564	0.11495	0.890256		0.0504853
ENSG00000180044	C3orf80	chromosome 3 open reading frame 80	-0.585836	0.115398	0.891115		0.0500663
ENSG00000129167	TPH1	tryptophan hydroxylase 1	-0.487219	0.115403	0.891115		0.0500663
ENSG00000180672	AC007362.1		-0.329645	0.115741	0.891115		0.0500663
ENSG00000147251	DOCK11	dedicator of cytokinesis 11	-0.257823	0.115529	0.891115		0.0500663
ENSG00000160325	CACFD1	calcium channel flower domain containing 1	-0.250833	0.115477	0.891115		0.0500663
ENSG00000059122	FLYWCH1	FLYWCH-type zinc finger 1	-0.222036	0.115161	0.891115		0.0500663
ENSG00000168283	BMI1	BMI1 polycomb ring finger oncogene	-0.17194	0.1155	0.891115		0.0500663
ENSG00000166313	APBB1	amyloid beta (A4) precursor protein-binding, family B, member 1 (Fe65)	0.17273	0.115724	0.891115		0.0500663
ENSG00000146966	DENND2A	DENN/MADD domain containing 2A	0.207151	0.115846	0.891115		0.0500663
ENSG00000152495	CAMK4	calcium/calmodulin-dependent protein kinase IV	0.29418	0.115617	0.891115		0.0500663
ENSG00000151892	GFRA1	GDNF family receptor alpha 1	0.333116	0.115576	0.891115		0.0500663
ENSG00000272294	RP3-326L13.3		0.336051	0.115808	0.891115		0.0500663
ENSG00000110148	CCKBR	cholecystokinin B receptor	-0.825807	0.116101	0.891853		0.0497068
ENSG00000066651	TRMT11	tRNA methyltransferase 11 homolog (S. cerevisiae)	-0.2897	0.11606	0.891853		0.0497068
ENSG00000127903	ZNF835	zinc finger protein 835	0.574046	0.116138	0.891853		0.0497068
ENSG00000163132	MSX1	msh homeobox 1	-0.470768	0.116235	0.892094		0.0495892
ENSG00000104973	MED25	mediator complex subunit 25	-0.210581	0.116325	0.892282		0.0494979
ENSG00000163633	C4orf36	chromosome 4 open reading frame 36	-0.920844	0.11644	0.892662		0.0493128
ENSG00000152270	PDE3B	phosphodiesterase 3B, cGMP-inhibited	-0.221823	0.11674	0.893956		0.0486836
ENSG00000140386	SCAPER	S-phase cyclin A-associated protein in the ER	0.141369	0.116723	0.893956		0.0486836
ENSG00000126775	ATG14	autophagy related 14	-0.176848	0.117106	0.895747		0.0478147
ENSG00000105738	SIPA1L3	signal-induced proliferation-associated 1 like 3	0.403441	0.117149	0.895747		0.0478147
ENSG00000168952	STXBP6	syntaxin binding protein 6 (amisyn)	0.508734	0.117205	0.895747		0.0478147
ENSG00000260132	LA16c-312E8.2		0.613834	0.117237	0.895747		0.0478147
ENSG00000176697	BDNF	brain-derived neurotrophic factor	-0.951922	0.121711	0.897005		0.0472053
ENSG00000135185	TMEM243	transmembrane protein 243, mitochondrial	-0.840891	0.122308	0.897005		0.0472053
ENSG00000002587	HS3ST1	heparan sulfate (glucosamine) 3-O-sulfotransferase 1	-0.717143	0.121485	0.897005		0.0472053
ENSG00000151025	GPR158	G protein-coupled receptor 158	-0.571383	0.118371	0.897005		0.0472053
ENSG00000164100	NDST3	N-deacetylase/N-sulfotransferase (heparan glucosaminyl) 3	-0.488621	0.121912	0.897005		0.0472053
ENSG00000173805	HAP1	huntingtin-associated protein 1	-0.46547	0.118732	0.897005		0.0472053
ENSG00000175764	TTLL11	tubulin tyrosine ligase-like family, member 11	-0.433949	0.117987	0.897005		0.0472053
ENSG00000171766	GATM	glycine amidinotransferase (L-arginine:glycine amidinotransferase)	-0.415695	0.120522	0.897005		0.0472053
ENSG00000028277	POU2F2	POU class 2 homeobox 2	-0.381803	0.121451	0.897005		0.0472053
ENSG00000115392	FANCL	Fanconi anemia, complementation group L	-0.326593	0.118668	0.897005		0.0472053
ENSG00000138434	SSFA2	sperm specific antigen 2	-0.318113	0.1182	0.897005		0.0472053
ENSG00000125798	FOXA2	forkhead box A2	-0.315642	0.120396	0.897005		0.0472053
ENSG00000122971	ACADS	acyl-CoA dehydrogenase, C-2 to C-3 short chain	-0.290151	0.120814	0.897005		0.0472053
ENSG00000163584	RPL22L1	ribosomal protein L22-like 1	-0.286335	0.119013	0.897005		0.0472053
ENSG00000135677	GNS	glucosamine (N-acetyl)-6-sulfatase	-0.236716	0.120205	0.897005		0.0472053
ENSG00000148688	RPP30	ribonuclease P/MRP 30kDa subunit	-0.225775	0.1217	0.897005		0.0472053
ENSG00000125304	TM9SF2	transmembrane 9 superfamily member 2	-0.224489	0.121379	0.897005		0.0472053
ENSG00000116704	SLC35D1	solute carrier family 35 (UDP-GlcA/UDP-GalNAc transporter), member D1	-0.220927	0.117914	0.897005		0.0472053
ENSG00000197062	RP5-874C20.3		-0.215772	0.122713	0.897005		0.0472053
ENSG00000100239	PPP6R2	protein phosphatase 6, regulatory subunit 2	-0.213	0.119772	0.897005		0.0472053
ENSG00000136518	ACTL6A	actin-like 6A	-0.211951	0.117603	0.897005		0.0472053
ENSG00000149474	CSRP2BP	CSRP2 binding protein	-0.201356	0.11906	0.897005		0.0472053
ENSG00000171150	SOCS5	suppressor of cytokine signaling 5	-0.200813	0.11783	0.897005		0.0472053
ENSG00000140694	PARN	poly(A)-specific ribonuclease	-0.197494	0.118867	0.897005		0.0472053
ENSG00000138231	DBR1	debranching RNA lariats 1	-0.189739	0.12137	0.897005		0.0472053
ENSG00000090520	DNAJB11	DnaJ (Hsp40) homolog, subfamily B, member 11	-0.17343	0.119369	0.897005		0.0472053
ENSG00000125247	TMTC4	transmembrane and tetratricopeptide repeat containing 4	-0.168088	0.118931	0.897005		0.0472053
ENSG00000152382	TADA1	transcriptional adaptor 1	-0.166397	0.122604	0.897005		0.0472053
ENSG00000163444	TMEM183A	transmembrane protein 183A	-0.165854	0.121193	0.897005		0.0472053
ENSG00000171016	PYGO1	pygopus family PHD finger 1	-0.164471	0.118418	0.897005		0.0472053
ENSG00000160058	BSDC1	BSD domain containing 1	-0.162751	0.122488	0.897005		0.0472053
ENSG00000134759	ELP2	elongator acetyltransferase complex subunit 2	-0.159367	0.118698	0.897005		0.0472053
ENSG00000127125	PPCS	phosphopantothenoylcysteine synthetase	-0.159291	0.119369	0.897005		0.0472053
ENSG00000083099	LYRM2	LYR motif containing 2	-0.158831	0.122852	0.897005		0.0472053
ENSG00000093183	SEC22C	SEC22 vesicle trafficking protein homolog C (S. cerevisiae)	-0.156189	0.122442	0.897005		0.0472053
ENSG00000117640	MTFR1L	mitochondrial fission regulator 1-like	-0.154718	0.122789	0.897005		0.0472053
ENSG00000108406	DHX40	DEAH (Asp-Glu-Ala-His) box polypeptide 40	-0.15347	0.119737	0.897005		0.0472053
ENSG00000147180	ZNF711	zinc finger protein 711	-0.152591	0.119008	0.897005		0.0472053
ENSG00000198060	MARCH5	membrane-associated ring finger (C3HC4) 5	-0.150438	0.120496	0.897005		0.0472053
ENSG00000162889	MAPKAPK2	mitogen-activated protein kinase-activated protein kinase 2	-0.149066	0.119041	0.897005		0.0472053
ENSG00000183255	PTTG1IP	pituitary tumor-transforming 1 interacting protein	-0.147607	0.11918	0.897005		0.0472053
ENSG00000124209	RAB22A	RAB22A, member RAS oncogene family	-0.142672	0.118338	0.897005		0.0472053
ENSG00000074695	LMAN1	lectin, mannose-binding, 1	-0.141893	0.121368	0.897005		0.0472053
ENSG00000125351	UPF3B	UPF3 regulator of nonsense transcripts homolog B (yeast)	-0.13807	0.122495	0.897005		0.0472053
ENSG00000198160	MIER1	mesoderm induction early response 1, transcriptional regulator	-0.137649	0.119144	0.897005		0.0472053
ENSG00000004897	CDC27	cell division cycle 27	-0.135742	0.121743	0.897005		0.0472053
ENSG00000142192	APP	amyloid beta (A4) precursor protein	-0.13233	0.122404	0.897005		0.0472053
ENSG00000166266	CUL5	cullin 5	-0.130132	0.117535	0.897005		0.0472053
ENSG00000117139	KDM5B	lysine (K)-specific demethylase 5B	-0.119175	0.121851	0.897005		0.0472053
ENSG00000112290	WASF1	WAS protein family, member 1	0.127595	0.121917	0.897005		0.0472053
ENSG00000165209	STRBP	spermatid perinuclear RNA binding protein	0.135203	0.121904	0.897005		0.0472053
ENSG00000177311	ZBTB38	zinc finger and BTB domain containing 38	0.144976	0.12061	0.897005		0.0472053
ENSG00000135454	B4GALNT1	beta-1,4-N-acetyl-galactosaminyl transferase 1	0.14612	0.120479	0.897005		0.0472053
ENSG00000088538	DOCK3	dedicator of cytokinesis 3	0.150415	0.119462	0.897005		0.0472053
ENSG00000134871	COL4A2	collagen, type IV, alpha 2	0.162912	0.120211	0.897005		0.0472053
ENSG00000099617	EFNA2	ephrin-A2	0.17842	0.122053	0.897005		0.0472053
ENSG00000047056	WDR37	WD repeat domain 37	0.182132	0.121634	0.897005		0.0472053
ENSG00000160213	CSTB	cystatin B (stefin B)	0.201594	0.118808	0.897005		0.0472053
ENSG00000147155	EBP	emopamil binding protein (sterol isomerase)	0.208602	0.119598	0.897005		0.0472053
ENSG00000103005	USB1	U6 snRNA biogenesis 1	0.208644	0.121458	0.897005		0.0472053
ENSG00000197119	SLC25A29	solute carrier family 25 (mitochondrial carnitine/acylcarnitine carrier), member 29	0.228419	0.118651	0.897005		0.0472053
ENSG00000135540	NHSL1	NHS-like 1	0.239014	0.120753	0.897005		0.0472053
ENSG00000237289	CKMT1B	creatine kinase, mitochondrial 1B	0.242703	0.12244	0.897005		0.0472053
ENSG00000103404	USP31	ubiquitin specific peptidase 31	0.256095	0.121448	0.897005		0.0472053
ENSG00000147457	CHMP7	charged multivesicular body protein 7	0.280484	0.119124	0.897005		0.0472053
ENSG00000177570	SAMD12	sterile alpha motif domain containing 12	0.299196	0.11809	0.897005		0.0472053
ENSG00000074181	NOTCH3	notch 3	0.324231	0.122888	0.897005		0.0472053
ENSG00000128564	VGF	VGF nerve growth factor inducible	0.338004	0.118309	0.897005		0.0472053
ENSG00000167011	NAT16	N-acetyltransferase 16 (GCN5-related, putative)	0.346235	0.122765	0.897005		0.0472053
ENSG00000235706	DICER1-AS1	DICER1 antisense RNA 1	0.390301	0.118601	0.897005		0.0472053
ENSG00000154127	UBASH3B	ubiquitin associated and SH3 domain containing B	0.398259	0.120827	0.897005		0.0472053
ENSG00000198246	SLC29A3	solute carrier family 29 (equilibrative nucleoside transporter), member 3	0.426037	0.120763	0.897005		0.0472053
ENSG00000101353	MROH8	maestro heat-like repeat family member 8	0.426598	0.121767	0.897005		0.0472053
ENSG00000250486	FAM218A	family with sequence similarity 218, member A	0.508392	0.122504	0.897005		0.0472053
ENSG00000100297	MCM5	minichromosome maintenance complex component 5	0.554283	0.120034	0.897005		0.0472053
ENSG00000168490	PHYHIP	phytanoyl-CoA 2-hydroxylase interacting protein	0.594341	0.120994	0.897005		0.0472053
ENSG00000150687	PRSS23	protease, serine, 23	0.652022	0.119751	0.897005		0.0472053
ENSG00000072571	HMMR	hyaluronan-mediated motility receptor (RHAMM)	0.659735	0.122761	0.897005		0.0472053
ENSG00000138696	BMPR1B	bone morphogenetic protein receptor, type IB	0.689719	0.122539	0.897005		0.0472053
ENSG00000187193	MT1X	metallothionein 1X	0.725097	0.122116	0.897005		0.0472053
ENSG00000261061	RP11-303E16.2		0.743471	0.122031	0.897005		0.0472053
ENSG00000181938	GINS3	GINS complex subunit 3 (Psf3 homolog)	0.775259	0.11819	0.897005		0.0472053
ENSG00000094804	CDC6	cell division cycle 6	0.969771	0.122932	0.897005		0.0472053
ENSG00000184557	SOCS3	suppressor of cytokine signaling 3	1.03648	0.120648	0.897005		0.0472053
ENSG00000124243	BCAS4	breast carcinoma amplified sequence 4	0.203168	0.123186	0.898369		0.0465454
ENSG00000021300	PLEKHB1	pleckstrin homology domain containing, family B (evectins) member 1	0.375915	0.123251	0.898369		0.0465454
ENSG00000226752	PSMD5-AS1	PSMD5 antisense RNA 1 (head to head)	0.351419	0.123327	0.898441		0.0465104
ENSG00000130433	CACNG6	calcium channel, voltage-dependent, gamma subunit 6	-0.636391	0.123908	0.90024		0.0456415
ENSG00000152268	SPON1	spondin 1, extracellular matrix protein	-0.382824	0.124037	0.90024		0.0456415
ENSG00000132581	SDF2	stromal cell-derived factor 2	-0.223408	0.123901	0.90024		0.0456415
ENSG00000272888	AC013394.2		-0.127359	0.123959	0.90024		0.0456415
ENSG00000136813	KIAA0368	KIAA0368	0.130323	0.123753	0.90024		0.0456415
ENSG00000143630	HCN3	hyperpolarization activated cyclic nucleotide-gated potassium channel 3	0.160191	0.123933	0.90024		0.0456415
ENSG00000145029	NICN1	nicolin 1	0.169374	0.124031	0.90024		0.0456415
ENSG00000058729	RIOK2	RIO kinase 2	-0.246853	0.124297	0.900728		0.0454062
ENSG00000125945	ZNF436	zinc finger protein 436	-0.238226	0.124282	0.900728		0.0454062
ENSG00000177963	RIC8A	RIC8 guanine nucleotide exchange factor A	-0.132383	0.124302	0.900728		0.0454062
ENSG00000004487	KDM1A	lysine (K)-specific demethylase 1A	0.201339	0.124376	0.900781		0.0453809
ENSG00000139687	RB1	retinoblastoma 1	-0.255355	0.12445	0.900841		0.0453519
ENSG00000130349	C6orf203	chromosome 6 open reading frame 203	-0.189358	0.124563	0.900841		0.0453519
ENSG00000136928	GABBR2	gamma-aminobutyric acid (GABA) B receptor, 2	0.20485	0.124582	0.900841		0.0453519
ENSG00000025156	HSF2	heat shock transcription factor 2	-0.135168	0.124744	0.90153		0.0450199
ENSG00000163510	CWC22	CWC22 spliceosome-associated protein homolog (S. cerevisiae)	-0.142279	0.12489	0.902106		0.0447425
ENSG00000130956	HABP4	hyaluronan binding protein 4	0.280561	0.125004	0.902456		0.0445738
ENSG00000101246	ARFRP1	ADP-ribosylation factor related protein 1	-0.287317	0.125404	0.902473		0.0445659
ENSG00000176845	METRNL	meteorin, glial cell differentiation regulator-like	0.217298	0.125384	0.902473		0.0445659
ENSG00000186193	SAPCD2	suppressor APC domain containing 2	0.287204	0.125133	0.902473		0.0445659
ENSG00000162975	KCNF1	potassium voltage-gated channel, subfamily F, member 1	0.580292	0.125179	0.902473		0.0445659
ENSG00000131914	LIN28A	lin-28 homolog A (C. elegans)	0.70631	0.125402	0.902473		0.0445659
ENSG00000157456	CCNB2	cyclin B2	1.0042	0.125358	0.902473		0.0445659
ENSG00000204525	HLA-C	major histocompatibility complex, class I, C	-0.30787	0.125526	0.902874		0.0443727
ENSG00000048471	SNX29	sorting nexin 29	-0.326471	0.125699	0.903638		0.0440057
ENSG00000166275	C10orf32	chromosome 10 open reading frame 32	-0.158577	0.12585	0.904245		0.043714
ENSG00000260641	RP11-1299A16.3		-0.580454	0.126296	0.905541		0.043092
ENSG00000196569	LAMA2	laminin, alpha 2	-0.46232	0.126292	0.905541		0.043092
ENSG00000076356	PLXNA2	plexin A2	-0.284734	0.126106	0.905541		0.043092
ENSG00000145545	SRD5A1	steroid-5-alpha-reductase, alpha polypeptide 1 (3-oxo-5 alpha-steroid delta 4-dehydrogenase alpha 1)	0.222367	0.126239	0.905541		0.043092
ENSG00000173821	RNF213	ring finger protein 213	-0.257753	0.126442	0.906109		0.0428196
ENSG00000203780	FANK1	fibronectin type III and ankyrin repeat domains 1	-0.426238	0.126618	0.906422		0.0426695
ENSG00000185519	FAM131C	family with sequence similarity 131, member C	0.3966	0.126611	0.906422		0.0426695
ENSG00000185842	DNAH14	dynein, axonemal, heavy chain 14	-0.181167	0.127017	0.907367		0.042217
ENSG00000180891	CUEDC1	CUE domain containing 1	0.171643	0.127015	0.907367		0.042217
ENSG00000198429	ZNF69	zinc finger protein 69	0.21675	0.126969	0.907367		0.042217
ENSG00000120693	SMAD9	SMAD family member 9	0.654204	0.126961	0.907367		0.042217
ENSG00000272824	RP6-74O6.6		0.535778	0.12713	0.907697		0.0420591
ENSG00000165895	ARHGAP42	Rho GTPase activating protein 42	-0.84469	0.127378	0.908567		0.0416428
ENSG00000180953	ST20	suppressor of tumorigenicity 20	-0.242482	0.127385	0.908567		0.0416428
ENSG00000141753	IGFBP4	insulin-like growth factor binding protein 4	-0.344733	0.127705	0.910378		0.0407785
ENSG00000068383	INPP5A	inositol polyphosphate-5-phosphatase, 40kDa	-0.122745	0.127851	0.910939		0.0405105
ENSG00000250312	ZNF718	zinc finger protein 718	-0.527746	0.128175	0.9116		0.0401958
ENSG00000156374	PCGF6	polycomb group ring finger 6	-0.439655	0.12802	0.9116		0.0401958
ENSG00000171867	PRNP	prion protein	-0.128883	0.128211	0.9116		0.0401958
ENSG00000160803	UBQLN4	ubiquilin 4	0.407605	0.128088	0.9116		0.0401958
ENSG00000153922	CHD1	chromodomain helicase DNA binding protein 1	-0.154469	0.128408	0.912518		0.0397587
ENSG00000126464	PRR12	proline rich 12	-0.224136	0.128496	0.912667		0.0396878
ENSG00000114054	PCCB	propionyl CoA carboxylase, beta polypeptide	0.298995	0.12859	0.912862		0.0395947
ENSG00000138722	MMRN1	multimerin 1	-0.605118	0.129137	0.913141		0.0394622
ENSG00000100372	SLC25A17	solute carrier family 25 (mitochondrial carrier; peroxisomal membrane protein, 34kDa), member 17	-0.245978	0.129166	0.913141		0.0394622
ENSG00000155957	TMBIM4	transmembrane BAX inhibitor motif containing 4	-0.161236	0.128979	0.913141		0.0394622
ENSG00000115091	ACTR3	ARP3 actin-related protein 3 homolog (yeast)	0.134255	0.128837	0.913141		0.0394622
ENSG00000175745	NR2F1	nuclear receptor subfamily 2, group F, member 1	0.156591	0.128905	0.913141		0.0394622
ENSG00000006432	MAP3K9	mitogen-activated protein kinase kinase kinase 9	0.158029	0.129012	0.913141		0.0394622
ENSG00000137133	HINT2	histidine triad nucleotide binding protein 2	0.210603	0.128967	0.913141		0.0394622
ENSG00000154719	MRPL39	mitochondrial ribosomal protein L39	0.733773	0.129088	0.913141		0.0394622
ENSG00000213889	PPM1N	protein phosphatase, Mg2+/Mn2+ dependent, 1N (putative)	-0.590655	0.129317	0.913381		0.0393478
ENSG00000151461	UPF2	UPF2 regulator of nonsense transcripts homolog (yeast)	-0.13749	0.129357	0.913381		0.0393478
ENSG00000157800	SLC37A3	solute carrier family 37, member 3	-0.136233	0.129401	0.913381		0.0393478
ENSG00000083814	ZNF671	zinc finger protein 671	0.387197	0.129504	0.913634		0.0392278
ENSG00000112276	BVES	blood vessel epicardial substance	-0.507649	0.129647	0.913696		0.0391981
ENSG00000172936	MYD88	myeloid differentiation primary response 88	-0.395118	0.129605	0.913696		0.0391981
ENSG00000107562	CXCL12	chemokine (C-X-C motif) ligand 12	-1.76291	0.129806	0.913873		0.0391143
ENSG00000197858	GPAA1	glycosylphosphatidylinositol anchor attachment 1	0.152688	0.129794	0.913873		0.0391143
ENSG00000273027	LL21NC02-1C16.1		0.644258	0.129874	0.913884		0.0391088
ENSG00000167925	GHDC	GH3 domain containing	-0.487599	0.130928	0.914132		0.038991
ENSG00000104756	KCTD9	potassium channel tetramerization domain containing 9	-0.46424	0.130387	0.914132		0.038991
ENSG00000183908	LRRC55	leucine rich repeat containing 55	-0.380372	0.130603	0.914132		0.038991
ENSG00000154265	ABCA5	ATP-binding cassette, sub-family A (ABC1), member 5	-0.289638	0.130738	0.914132		0.038991
ENSG00000141452	C18orf8	chromosome 18 open reading frame 8	-0.26854	0.130695	0.914132		0.038991
ENSG00000120832	MTERFD3	MTERF domain containing 3	-0.237515	0.13105	0.914132		0.038991
ENSG00000156650	KAT6B	K(lysine) acetyltransferase 6B	-0.152839	0.130502	0.914132		0.038991
ENSG00000203880	PCMTD2	protein-L-isoaspartate (D-aspartate) O-methyltransferase domain containing 2	-0.148804	0.131004	0.914132		0.038991
ENSG00000102531	FNDC3A	fibronectin type III domain containing 3A	-0.131078	0.130243	0.914132		0.038991
ENSG00000141298	SSH2	slingshot protein phosphatase 2	0.175847	0.130338	0.914132		0.038991
ENSG00000076650	GPATCH1	G patch domain containing 1	0.188781	0.130864	0.914132		0.038991
ENSG00000006652	IFRD1	interferon-related developmental regulator 1	0.212245	0.13041	0.914132		0.038991
ENSG00000260025	RP11-490M8.1		0.309042	0.130869	0.914132		0.038991
ENSG00000152944	MED21	mediator complex subunit 21	0.401371	0.130538	0.914132		0.038991
ENSG00000124074	ENKD1	enkurin domain containing 1	0.402601	0.130962	0.914132		0.038991
ENSG00000109452	INPP4B	inositol polyphosphate-4-phosphatase, type II, 105kDa	0.608685	0.130713	0.914132		0.038991
ENSG00000117245	KIF17	kinesin family member 17	0.721304	0.129998	0.914132		0.038991
ENSG00000140873	ADAMTS18	ADAM metallopeptidase with thrombospondin type 1 motif, 18	-0.604167	0.132277	0.914196		0.0389605
ENSG00000123595	RAB9A	RAB9A, member RAS oncogene family	-0.383908	0.132709	0.914196		0.0389605
ENSG00000079134	THOC1	THO complex 1	-0.363153	0.132035	0.914196		0.0389605
ENSG00000156030	ELMSAN1	ELM2 and Myb/SANT-like domain containing 1	-0.325596	0.132042	0.914196		0.0389605
ENSG00000006607	FARP2	FERM, RhoGEF and pleckstrin domain protein 2	-0.250307	0.131944	0.914196		0.0389605
ENSG00000120675	DNAJC15	DnaJ (Hsp40) homolog, subfamily C, member 15	-0.236727	0.132485	0.914196		0.0389605
ENSG00000010072	SPRTN	SprT-like N-terminal domain	-0.231662	0.132658	0.914196		0.0389605
ENSG00000172428	MYEOV2	myeloma overexpressed 2	-0.228268	0.132939	0.914196		0.0389605
ENSG00000144560	VGLL4	vestigial like 4 (Drosophila)	-0.190008	0.132673	0.914196		0.0389605
ENSG00000196295	AC005154.6		-0.187183	0.13176	0.914196		0.0389605
ENSG00000188158	NHS	Nance-Horan syndrome (congenital cataracts and dental anomalies)	-0.163553	0.131621	0.914196		0.0389605
ENSG00000248092	NNT-AS1	NNT antisense RNA 1	-0.151822	0.131187	0.914196		0.0389605
ENSG00000067900	ROCK1	Rho-associated, coiled-coil containing protein kinase 1	-0.15094	0.132011	0.914196		0.0389605
ENSG00000134825	TMEM258	transmembrane protein 258	0.126323	0.131224	0.914196		0.0389605
ENSG00000153774	CFDP1	craniofacial development protein 1	0.131432	0.132269	0.914196		0.0389605
ENSG00000125772	GPCPD1	glycerophosphocholine phosphodiesterase GDE1 homolog (S. cerevisiae)	0.137127	0.131486	0.914196		0.0389605
ENSG00000242802	AP5Z1	adaptor-related protein complex 5, zeta 1 subunit	0.171976	0.131982	0.914196		0.0389605
ENSG00000174903	RAB1B	RAB1B, member RAS oncogene family	0.177606	0.132801	0.914196		0.0389605
ENSG00000141576	RNF157	ring finger protein 157	0.196979	0.132217	0.914196		0.0389605
ENSG00000119283	TRIM67	tripartite motif containing 67	0.197562	0.132252	0.914196		0.0389605
ENSG00000108239	TBC1D12	TBC1 domain family, member 12	0.219052	0.131978	0.914196		0.0389605
ENSG00000168496	FEN1	flap structure-specific endonuclease 1	0.267325	0.13284	0.914196		0.0389605
ENSG00000067221	STOML1	stomatin (EPB72)-like 1	0.275605	0.131668	0.914196		0.0389605
ENSG00000105732	ZNF574	zinc finger protein 574	0.308413	0.132452	0.914196		0.0389605
ENSG00000184635	ZNF93	zinc finger protein 93	0.309827	0.131357	0.914196		0.0389605
ENSG00000026950	BTN3A1	butyrophilin, subfamily 3, member A1	0.384144	0.132529	0.914196		0.0389605
ENSG00000177133	LINC00982	long intergenic non-protein coding RNA 982	0.464472	0.132913	0.914196		0.0389605
ENSG00000258056	RP11-644F5.11		0.557779	0.132614	0.914196		0.0389605
ENSG00000269886	RP11-266J6.2		-0.395321	0.133516	0.914622		0.0387583
ENSG00000173258	ZNF483	zinc finger protein 483	-0.265902	0.133278	0.914622		0.0387583
ENSG00000205155	PSENEN	presenilin enhancer gamma secretase subunit	-0.234931	0.133183	0.914622		0.0387583
ENSG00000158985	CDC42SE2	CDC42 small effector 2	0.162802	0.133575	0.914622		0.0387583
ENSG00000140044	JDP2	Jun dimerization protein 2	0.199809	0.133605	0.914622		0.0387583
ENSG00000142528	ZNF473	zinc finger protein 473	0.263264	0.133567	0.914622		0.0387583
ENSG00000105996	HOXA2	homeobox A2	0.290154	0.133368	0.914622		0.0387583
ENSG00000185989	RASA3	RAS p21 protein activator 3	0.314544	0.133377	0.914622		0.0387583
ENSG00000167103	PIP5KL1	phosphatidylinositol-4-phosphate 5-kinase-like 1	0.378393	0.133596	0.914622		0.0387583
ENSG00000158710	TAGLN2	transgelin 2	-0.594013	0.135648	0.914702		0.0387204
ENSG00000141338	ABCA8	ATP-binding cassette, sub-family A (ABC1), member 8	-0.532844	0.135668	0.914702		0.0387204
ENSG00000157168	NRG1	neuregulin 1	-0.403816	0.135591	0.914702		0.0387204
ENSG00000128602	SMO	smoothened, frizzled family receptor	-0.371112	0.135233	0.914702		0.0387204
ENSG00000138449	SLC40A1	solute carrier family 40 (iron-regulated transporter), member 1	-0.366074	0.134945	0.914702		0.0387204
ENSG00000136436	CALCOCO2	calcium binding and coiled-coil domain 2	-0.3509	0.134402	0.914702		0.0387204
ENSG00000235447	RP1-279N11.1		-0.324981	0.13547	0.914702		0.0387204
ENSG00000198715	C1orf85	chromosome 1 open reading frame 85	-0.284709	0.135362	0.914702		0.0387204
[truncated: 11,625 more rows]
