# Supplementary material for: Miro1 R272Q disrupts mitochondrial calcium handling and neurotransmitter uptake in dopaminergic neurons
Source: Front Mol Neurosci. 2022 Dec 2;15:966209. doi: 10.3389/fnmol.2022.966209 (PMC9757607; doi:10.3389/fnmol.2022.966209)
Supplement: Supplementary file 4 [file Data_Sheet_4.zip]

Archive with 4 entries (4 files):
- WT Baseline.mp4
- WT MitoX Baseline.mp4
- WT MitoX Thapsigargin.mp4
- WT Thapsigargin.mp4
